# Supplementary material for: The genus Omalus Panzer, 1801 (Hymenoptera, Chrysididae) from China, with descriptions of four new species
Source: Zookeys. 2014 May 8;(407):29–54. doi: 10.3897/zookeys.407.7531 (PMC4042702; doi:10.3897/zookeys.407.7531)
Supplement: XML Treatment for Omalus [file zookeys.407.7531-treatment1.xml]

<!DOCTYPE tp:taxon-treatment
  PUBLIC "-//TaxonX//DTD Taxonomic Treatment Publishing DTD v0 20100105//EN" "tax-treatment-NSO.dtd">
<tp:taxon-treatment xmlns:tp="http://www.plazi.org/taxpub"><tp:treatment-meta><mixed-citation publication-type="journal"><person-group><name><surname>Wei</surname><given-names>Na-sen</given-names></name><name><surname>Rosa</surname><given-names>Paolo</given-names></name><name><surname>Liu</surname><given-names>Jing-xian</given-names></name><name><surname>Xu</surname><given-names>Zai-fu</given-names></name></person-group><article-title>The genus <italic>Omalus</italic> Panzer, 1801 (Hymenoptera, Chrysididae) from China, with descriptions of four new species</article-title><source>Zookeys</source><day>8</day><month>5</month><year>2014</year><volume>2014</volume><issue>407</issue><fpage>29</fpage><lpage>54</lpage><pub-id pub-id-type="doi">10.3897/zookeys.407.7531</pub-id></mixed-citation></tp:treatment-meta><tp:nomenclature><label>Genus</label><tp:taxon-name>
                        <tp:taxon-name-part taxon-name-part-type="genus">Omalus</tp:taxon-name-part>
                        <object-id xmlns:xlink="http://www.w3.org/1999/xlink" xlink:type="simple">http://species-id.net/wiki/Omalus</object-id>
                    </tp:taxon-name><tp:taxon-authority>Panzer, 1801</tp:taxon-authority><tp:nomenclature-citation-list><tp:nomenclature-citation><tp:taxon-name>Omalus</tp:taxon-name><comment> Panzer, 1801: 13. Type species: <italic><tp:taxon-name>Chrysis aenea</tp:taxon-name></italic> Fabricius, 1787. <xref ref-type="bibr" rid="B4">Bohart and Campos 1960</xref>: 235 (partim, <italic><tp:taxon-name>Omalus</tp:taxon-name></italic> s. s.); <xref ref-type="bibr" rid="B5">Bohart and Kimsey 1982</xref>: 36 (partim, <italic><tp:taxon-name>Omalus</tp:taxon-name></italic> s. s.); <xref ref-type="bibr" rid="B10">Kimsey and Bohart 1991</xref>: 243; <xref ref-type="bibr" rid="B25">Rosa 2005</xref>: 8; <xref ref-type="bibr" rid="B26">2006</xref>: 100.</comment></tp:nomenclature-citation></tp:nomenclature-citation-list></tp:nomenclature><tp:treatment-sec sec-type="Diagnosis"><title>Diagnosis.</title><p>This genus is close to <!--PageBreak--><italic><tp:taxon-name>Holophris</tp:taxon-name></italic> Mocsary, 1890, <italic><tp:taxon-name>Philoctetes</tp:taxon-name></italic> Abeille, 1879, and <italic><tp:taxon-name>Pseudomalus</tp:taxon-name></italic> Ashmead, 1902, but can be distinguish by mesoscutum impunctate and transpleural carina reaching the apex of propodeal angle. Other diagnostic characteristics are: scapal basin deep, smooth and glabrous, rarely with weak striae; malar space equal to or longer than 1 MOD, rarely less than 1 MOD, and horizontally bisected by the genal carina; mandibles tridentate; pronotum impunctate medially or nearly so; mesopleuron with scrobal sulcus horizontally, and with a single carina dorsally; transpleural carina reaching the apex of propodeal angle; scutellum with two flattened foveae on anterior margin; metanotum round or hemispherical; tarsal claw with three to six teeth; apex of T-III usually with small medial notch, rarely absent.</p></tp:treatment-sec><tp:treatment-sec sec-type="Biology"><title>Biology.</title><p>Species of <italic><tp:taxon-name>Omalus</tp:taxon-name></italic> have been reported as parasitoids of some crabronid wasps (<xref ref-type="bibr" rid="B19">Mocsáry 1889</xref>; <xref ref-type="bibr" rid="B35">Tsuneki 1952</xref>; <xref ref-type="bibr" rid="B11">Krombein 1963</xref>, <xref ref-type="bibr" rid="B12">1967</xref>; <xref ref-type="bibr" rid="B24">Parker and Bohart 1966</xref>; <xref ref-type="bibr" rid="B22">Nozaka 1969</xref>; <xref ref-type="bibr" rid="B5">Bohart and Kimsey 1982</xref>; <xref ref-type="bibr" rid="B33">Tormos et al. 1996</xref>; <xref ref-type="bibr" rid="B26">Rosa 2006</xref>).</p></tp:treatment-sec><tp:treatment-sec sec-type="Distribution"><title>Distribution.</title><p><italic><tp:taxon-name>Omalus</tp:taxon-name></italic> occurs in all zoogeographic regions, except Australia. There are 26 valid <italic><tp:taxon-name>Omalus</tp:taxon-name></italic> species, of which 19 are found in the Palaearctic, one in both the Holarctic and the Oriental, three in the Nearctic, two in the Afrotropical, and one in the Neotropical Regions.</p></tp:treatment-sec><tp:treatment-sec sec-type="Key to the Chinese species of the genus Omalus Panzer"><title>Key to the Chinese species of the genus <italic><tp:taxon-name>Omalus</tp:taxon-name></italic> Panzer</title><table-wrap content-type="key" position="anchor" orientation="portrait"><table><tbody><tr><td rowspan="1" colspan="1">1</td><td rowspan="1" colspan="1">Tarsal claw with four teeth</td><td rowspan="1" colspan="1">2</td></tr><tr><td rowspan="1" colspan="1">–</td><td rowspan="1" colspan="1">Tarsal claw with three teeth</td><td rowspan="1" colspan="1">3</td></tr><tr><td rowspan="1" colspan="1">2</td><td rowspan="1" colspan="1">Scapal basin with weak, transverse striae (<xref ref-type="fig" rid="F12">Plate 12A</xref>); mesoscutum transversally rugulose, with notauli distinct, deep and complete (<xref ref-type="fig" rid="F12">Plate 12D</xref>); metasoma distinctly elongate (<xref ref-type="fig" rid="F12">Plate 12E</xref>); apex of T-III with faint median notch (<xref ref-type="fig" rid="F12">Plate 12F</xref>)</td><td rowspan="1" colspan="1"><italic><tp:taxon-name>Omalus probiaccinctus</tp:taxon-name></italic> sp. n.</td></tr><tr><td rowspan="1" colspan="1">–</td><td rowspan="1" colspan="1">Scapal basin smooth, without transverse striae (<xref ref-type="fig" rid="F2">Plates 2A</xref>, <xref ref-type="fig" rid="F4">4A</xref>); mesoscutum polished, with notauli indistinct but complete, impressed as fine lines (<xref ref-type="fig" rid="F2">Plates 2D</xref>, <xref ref-type="fig" rid="F4">4D</xref>); metasoma oval (<xref ref-type="fig" rid="F2">Plates 2E</xref>, <xref ref-type="fig" rid="F4">4E</xref>); apex of T-III with distinct median notch (<xref ref-type="fig" rid="F2">Plates 2F</xref>, <xref ref-type="fig" rid="F4">4F</xref>)</td><td rowspan="1" colspan="1"><italic><tp:taxon-name>Omalus aeneus</tp:taxon-name></italic> (Fabricius)</td></tr><tr><td rowspan="1" colspan="1">3</td><td rowspan="1" colspan="1">Notauli distinct and deep (<xref ref-type="fig" rid="F6">Plates 6D</xref>, <xref ref-type="fig" rid="F16">16D</xref>)</td><td rowspan="1" colspan="1">4</td></tr><tr><td rowspan="1" colspan="1">–</td><td rowspan="1" colspan="1">Notauli indistinct, impressed as fine lines (<xref ref-type="fig" rid="F8">Plates 8D</xref>, <xref ref-type="fig" rid="F10">10D</xref>, <xref ref-type="fig" rid="F14">14D</xref>)</td><td rowspan="1" colspan="1">5</td></tr><tr><td rowspan="1" colspan="1">4</td><td rowspan="1" colspan="1">Pronotum with scattered (1–2 PD), shallow punctures medially (<xref ref-type="fig" rid="F6">Plate 6B</xref>); metasoma pear-shaped, T-II notably wider than T-I; apex of T-III with median notch V-shaped (<xref ref-type="fig" rid="F6">Plate 6F</xref>)</td><td rowspan="1" colspan="1"><italic><tp:taxon-name>Omalus berezovskii</tp:taxon-name></italic> (Semenov-Tian-Shanskij)</td></tr><tr><td rowspan="1" colspan="1">–</td><td rowspan="1" colspan="1">Pronotum almost impunctate medially (<xref ref-type="fig" rid="F16">Plate 16B</xref>); metasoma distinctly elongate, T-II not wider than T-I; apex of T-III with median notch shallowly indented (<xref ref-type="fig" rid="F16">Plate 16F</xref>)</td><td rowspan="1" colspan="1"><italic><tp:taxon-name>Omalus tibetanus</tp:taxon-name></italic> sp. n.</td></tr><tr><td rowspan="1" colspan="1">5</td><td rowspan="1" colspan="1">Scutellum with two flattened and semi-elliptical foveae on anterior margin (<xref ref-type="fig" rid="F10">Plates 10D</xref>, <xref ref-type="fig" rid="F14">14D</xref>)</td><td rowspan="1" colspan="1">6</td></tr><tr><td rowspan="1" colspan="1">–</td><td rowspan="1" colspan="1">Scutellum without foveae on anterior margin (<xref ref-type="fig" rid="F8">Plate 8D</xref>)</td><td rowspan="1" colspan="1">7</td></tr><tr><td rowspan="1" colspan="1">6</td><td rowspan="1" colspan="1">Tegula fully metallic blue (<xref ref-type="fig" rid="F10">Plate 10B</xref>); mesopleuron without striae between punctures (<xref ref-type="fig" rid="F10">Plate 10C</xref>); propodeal angle indistinct</td><td rowspan="1" colspan="1"><italic><tp:taxon-name>Omalus imbecillus</tp:taxon-name></italic> (Mocsáry)</td></tr><tr><td rowspan="1" colspan="1">–</td><td rowspan="1" colspan="1">Tegula transparent brownish, with faint metallic reflections anteriorly (<xref ref-type="fig" rid="F14">Plate 14B</xref>); mesopleuron with striae between punctures (<xref ref-type="fig" rid="F14">Plate 14C</xref>); propodeal angle distinct and stout</td><td rowspan="1" colspan="1"><italic><tp:taxon-name>Omalus pseudoimbecillus</tp:taxon-name></italic> sp. n.</td></tr><tr><td rowspan="1" colspan="1"><!--PageBreak-->7</td><td rowspan="1" colspan="1">Body metallic bluish-purple, with green reflections; apex of T-III with brownish transparent rim (<xref ref-type="fig" rid="F8">Plate 8F</xref>)</td><td rowspan="1" colspan="1"><italic><tp:taxon-name>Omalus helanshanus</tp:taxon-name></italic> sp. n.</td></tr><tr><td rowspan="1" colspan="1">–</td><td rowspan="1" colspan="1">Body metallic green-bronzy, with more or less golden-green reflections; apex of T-III with colourless transparent rim</td><td rowspan="1" colspan="1"><italic><tp:taxon-name>Omalus potanini</tp:taxon-name></italic> (Semenov-Tian-Shanskij)</td></tr></tbody></table></table-wrap></tp:treatment-sec><tp:treatment-sec><!--Section generated to contain objects referenced in tp:taxon-treatment.--><fig id="F12" position="float" orientation="portrait"><label>Plate 12.</label><caption><p><italic><tp:taxon-name>Omalus probiaccinctus</tp:taxon-name></italic> sp. n., holotype, female. <bold>A</bold> Head anterior <bold>B</bold> Head and pronotum dorsal <bold>C</bold> Mesopleuron and metapleuron lateral <bold>D</bold> Mesoscutum, scutellum, metanotum and propodeum dorsal <bold>E</bold> Metasoma dorsal <bold>F</bold> Apex of T-III dorsal.</p></caption><graphic xmlns:xlink="http://www.w3.org/1999/xlink" xlink:href="zookeys-407-029-g012.jpg" position="float" orientation="portrait" xlink:type="simple"/></fig><fig id="F2" position="float" orientation="portrait"><label>Plate 2.</label><caption><p><italic><tp:taxon-name>Omalus aeneus</tp:taxon-name></italic> (Fabricius, 1787), female from Inner Mongolia. <bold>A</bold> Head anterior <bold>B</bold> Head and pronotum dorsal <bold>C</bold> Mesopleuron and metapleuron lateral <bold>D</bold> Mesoscutum, scutellum, metanotum and propodeum dorsal <bold>E</bold> Metasoma dorsal <bold>F</bold> Apex of T-III dorsal.</p></caption><graphic xmlns:xlink="http://www.w3.org/1999/xlink" xlink:href="zookeys-407-029-g002.jpg" position="float" orientation="portrait" xlink:type="simple"/></fig><fig id="F4" position="float" orientation="portrait"><label>Plate 4.</label><caption><p><italic><tp:taxon-name>Omalus aeneus</tp:taxon-name></italic> (Fabricius, 1787), male from Inner Mongolia. <bold>A</bold> Head anterior <bold>B</bold> Head and pronotum dorsal <bold>C</bold> Mesopleuron and metapleuron lateral <bold>D</bold> Mesoscutum, scutellum, metanotum and propodeum dorsal <bold>E</bold> Metasoma dorsal <bold>F</bold> Apex of T-III dorsal.</p></caption><graphic xmlns:xlink="http://www.w3.org/1999/xlink" xlink:href="zookeys-407-029-g004.jpg" position="float" orientation="portrait" xlink:type="simple"/></fig><fig id="F6" position="float" orientation="portrait"><label>Plate 6.</label><caption><p><italic><tp:taxon-name>Omalus berezovskii</tp:taxon-name></italic> (Semenov-Tian-Shanskij, 1932), female from Ningxia. <bold>A</bold> Head anterior <bold>B</bold> Head and pronotum dorsal <bold>C</bold> Mesopleuron and metapleuron lateral <bold>D</bold> Mesoscutum, scutellum, metanotum and propodeum dorsal <bold>E</bold> Metasoma dorsal <bold>F</bold> Apex of T-III dorsal.</p></caption><graphic xmlns:xlink="http://www.w3.org/1999/xlink" xlink:href="zookeys-407-029-g006.jpg" position="float" orientation="portrait" xlink:type="simple"/></fig><fig id="F16" position="float" orientation="portrait"><label>Plate 16.</label><caption><p><italic><tp:taxon-name>Omalus tibetanus</tp:taxon-name></italic> sp. n., holotype, female. <bold>A</bold> Head anterior <bold>B</bold> Head and pronotum dorsal <bold>C</bold> Mesopleuron and metapleuron lateral <bold>D</bold> Mesoscutum, scutellum, metanotum and propodeum dorsal <bold>E</bold> Metasoma dorsal <bold>F</bold> Apex of T-III dorsal.</p></caption><graphic xmlns:xlink="http://www.w3.org/1999/xlink" xlink:href="zookeys-407-029-g016.jpg" position="float" orientation="portrait" xlink:type="simple"/></fig><fig id="F8" position="float" orientation="portrait"><label>Plate 8.</label><caption><p><italic><tp:taxon-name>Omalus helanshanus</tp:taxon-name></italic> sp. n., holotype, female. <bold>A</bold> Head anterior <bold>B</bold> Head and pronotum dorsal <bold>C</bold> Mesopleuron and metapleuron lateral <bold>D</bold> Mesoscutum, scutellum, metanotum and propodeum dorsal <bold>E</bold> Metasoma dorsal <bold>F</bold> Apex of T-III dorsal.</p></caption><graphic xmlns:xlink="http://www.w3.org/1999/xlink" xlink:href="zookeys-407-029-g008.jpg" position="float" orientation="portrait" xlink:type="simple"/></fig><fig id="F10" position="float" orientation="portrait"><label>Plate 10.</label><caption><p><italic><tp:taxon-name>Omalus imbecillus</tp:taxon-name></italic> (Mocsáry, 1889), female from Yunnan. <bold>A</bold> Head anterior <bold>B</bold> Head and pronotum dorsal <bold>C</bold> Mesopleuron and metapleuron lateral <bold>D</bold> Mesoscutum, scutellum, metanotum and propodeum dorsal <bold>E</bold> Metasoma dorsal <bold>F</bold> Apex of T-III dorsal.</p></caption><graphic xmlns:xlink="http://www.w3.org/1999/xlink" xlink:href="zookeys-407-029-g010.jpg" position="float" orientation="portrait" xlink:type="simple"/></fig><fig id="F14" position="float" orientation="portrait"><label>Plate 14.</label><caption><p><italic><tp:taxon-name>Omalus pseudoimbecillus</tp:taxon-name></italic> sp. n., holotype, female. <bold>A</bold> Head anterior <bold>B</bold> Head and pronotum dorsal <bold>C</bold> Mesopleuron and metapleuron lateral <bold>D</bold> Mesoscutum, scutellum, metanotum and propodeum dorsal <bold>E</bold> Metasoma dorsal <bold>F</bold> Apex of T-III dorsal.</p></caption><graphic xmlns:xlink="http://www.w3.org/1999/xlink" xlink:href="zookeys-407-029-g014.jpg" position="float" orientation="portrait" xlink:type="simple"/></fig></tp:treatment-sec><ref-list><ref id="B4"><mixed-citation xmlns:xlink="http://www.w3.org/1999/xlink" xlink:type="simple"><person-group><name name-style="western"><surname>Bohart</surname><given-names>RM</given-names></name><name name-style="western"><surname>Campos</surname><given-names>LE</given-names></name></person-group> (<year>1960</year>) <article-title>A review of the genus <italic>Omalus</italic> Panzer in North America (Hymenoptera, Chrysididae).</article-title><source>Annals of the Entomological Society of America</source><volume>53</volume>(<issue>2</issue>): <fpage>235</fpage>-<lpage>250</lpage>.</mixed-citation></ref><ref id="B5"><mixed-citation xmlns:xlink="http://www.w3.org/1999/xlink" xlink:type="simple"><person-group><name name-style="western"><surname>Bohart</surname><given-names>RM</given-names></name><name name-style="western"><surname>Kimsey</surname><given-names>LS</given-names></name></person-group> (<year>1982</year>) <article-title>A synopsis of the Chrysididae in America north of Mexico.</article-title><source>Memoirs of the American Entomological Institute</source><volume>33</volume>: <fpage>1</fpage>-<lpage>166</lpage>.</mixed-citation></ref><ref id="B10"><mixed-citation xmlns:xlink="http://www.w3.org/1999/xlink" xlink:type="simple"><person-group><name name-style="western"><surname>Kimsey</surname><given-names>LS</given-names></name><name name-style="western"><surname>Bohart</surname><given-names>RM</given-names></name></person-group> (<year>1991</year>) <source>The Chrysidid Wasp of the World.</source><publisher-name>Oxford University Press</publisher-name>, <publisher-loc>New York</publisher-loc>, <lpage>652</lpage> pp.</mixed-citation></ref><ref id="B25"><mixed-citation xmlns:xlink="http://www.w3.org/1999/xlink" xlink:type="simple"><person-group><name name-style="western"><surname>Rosa</surname><given-names>P</given-names></name></person-group> (<year>2005</year>) <source>I Crisidi (Hymenoptera, Chrysididae) del Museo Civico di Storia Naturale di Milano.</source><publisher-name>Natura</publisher-name>, <publisher-loc>Milano</publisher-loc>, <lpage>128</lpage> pp.</mixed-citation></ref><ref id="B26"><mixed-citation xmlns:xlink="http://www.w3.org/1999/xlink" xlink:type="simple"><person-group><name name-style="western"><surname>Rosa</surname><given-names>P</given-names></name></person-group> (<year>2006</year>) <source>I Crisidi della Valle d’Aosta.</source><publisher-name>Monografie del Museo regionale di Scienze naturali, St.-Pierre</publisher-name>, <publisher-loc>Aosta</publisher-loc>, <lpage>368</lpage> pp.</mixed-citation></ref><ref id="B19"><mixed-citation xmlns:xlink="http://www.w3.org/1999/xlink" xlink:type="simple"><person-group><name name-style="western"><surname>Mocsáry</surname><given-names>A</given-names></name></person-group> (<year>1889</year>) <source>Monographia Chrysididarum Orbis Terrarum Universi.</source><publisher-name>Hungarian Academy of Science</publisher-name>, <publisher-loc>Budapest</publisher-loc>, <lpage>643</lpage> pp.</mixed-citation></ref><ref id="B35"><mixed-citation xmlns:xlink="http://www.w3.org/1999/xlink" xlink:type="simple"><person-group><name name-style="western"><surname>Tsuneki</surname><given-names>K</given-names></name></person-group> (<year>1952</year>) <article-title>Ethological studies on the Japanese species of <italic>Pemphredon</italic> (Hymenoptera, Sphecidae), with notes on their parasites, <italic>Ellampus</italic> spp. (Hym., Chrysididae).</article-title><source>Journal of the Faculty of Science, Hokkaido University</source><volume>11</volume>: <fpage>57</fpage>-<lpage>75</lpage>.</mixed-citation></ref><ref id="B11"><mixed-citation xmlns:xlink="http://www.w3.org/1999/xlink" xlink:type="simple"><person-group><name name-style="western"><surname>Krombein</surname><given-names>KV</given-names></name></person-group> (<year>1963</year>) <article-title>The host-parasite relationship of <italic>Xylocelia virginiana</italic> Rohwer and <italic>Omalus intermedius</italic> (Aaron).</article-title><source>Proceedings of the Entomological Society of Washington</source><volume>63</volume>(<issue>4</issue>): <lpage>264</lpage>.</mixed-citation></ref><ref id="B12"><mixed-citation xmlns:xlink="http://www.w3.org/1999/xlink" xlink:type="simple"><person-group><name name-style="western"><surname>Krombein</surname><given-names>KV</given-names></name></person-group> (<year>1967</year>) <source>Trap-nesting wasps and bees.</source><publisher-name>Smithsonian Press</publisher-name>, <publisher-loc>Washington</publisher-loc>, <lpage>570</lpage> pp.</mixed-citation></ref><ref id="B24"><mixed-citation xmlns:xlink="http://www.w3.org/1999/xlink" xlink:type="simple"><person-group><name name-style="western"><surname>Parker</surname><given-names>F</given-names></name><name name-style="western"><surname>Bohart</surname><given-names>RM</given-names></name></person-group> (<year>1966</year>) <article-title>Host-parasite association in some twig-nesting Hymenoptera from western North America.</article-title><source>Pan-Pacific Entomogy</source><volume>42</volume>: <fpage>91</fpage>-<lpage>98</lpage>.</mixed-citation></ref><ref id="B22"><mixed-citation xmlns:xlink="http://www.w3.org/1999/xlink" xlink:type="simple"><person-group><name name-style="western"><surname>Nozaka</surname><given-names>C</given-names></name></person-group> (<year>1969</year>) <article-title><italic>Omalus punctata</italic> (Uchida) (Hym., Chrysididae) parasitic on <italic>Pemphredon diervillae</italic> Iwata (Hym., Sphecidae).</article-title><source>Life Study (Fukui)</source><volume>13</volume>: <fpage>65</fpage>-<lpage>66</lpage>.</mixed-citation></ref><ref id="B33"><mixed-citation xmlns:xlink="http://www.w3.org/1999/xlink" xlink:type="simple"><person-group><name name-style="western"><surname>Tormos</surname><given-names>J</given-names></name><name name-style="western"><surname>Asis</surname><given-names>J</given-names></name><name name-style="western"><surname>Gayubo</surname><given-names>S</given-names></name><name name-style="western"><surname>Mingo</surname><given-names>E</given-names></name></person-group> (<year>1996</year>) <article-title>Description of the mature larvae of <italic>Chrysis gracillima</italic> and <italic>Omalus biaccinctus</italic> and new data on the biology of <italic>Trichrysis cyanea</italic> (Hymenoptera: Chrysididae).</article-title><source>Florida Entomologist</source><volume>79</volume>(<issue>1</issue>): <fpage>56</fpage>-<lpage>63</lpage>. doi: <ext-link ext-link-type="doi" xlink:href="10.2307/3495754" xlink:type="simple">10.2307/3495754</ext-link></mixed-citation></ref></ref-list></tp:taxon-treatment>
