# Supplementary material for: The genus Omalus Panzer, 1801 (Hymenoptera, Chrysididae) from China, with descriptions of four new species
Source: Zookeys. 2014 May 8;(407):29–54. doi: 10.3897/zookeys.407.7531 (PMC4042702; doi:10.3897/zookeys.407.7531)
Supplement: XML Treatment for Omalus aeneus [file zookeys.407.7531-treatment2.xml]

<!DOCTYPE tp:taxon-treatment
  PUBLIC "-//TaxonX//DTD Taxonomic Treatment Publishing DTD v0 20100105//EN" "tax-treatment-NSO.dtd">
<tp:taxon-treatment xmlns:tp="http://www.plazi.org/taxpub"><tp:treatment-meta><mixed-citation publication-type="journal"><person-group><name><surname>Wei</surname><given-names>Na-sen</given-names></name><name><surname>Rosa</surname><given-names>Paolo</given-names></name><name><surname>Liu</surname><given-names>Jing-xian</given-names></name><name><surname>Xu</surname><given-names>Zai-fu</given-names></name></person-group><article-title>The genus <italic>Omalus</italic> Panzer, 1801 (Hymenoptera, Chrysididae) from China, with descriptions of four new species</article-title><source>Zookeys</source><day>8</day><month>5</month><year>2014</year><volume>2014</volume><issue>407</issue><fpage>29</fpage><lpage>54</lpage><pub-id pub-id-type="doi">10.3897/zookeys.407.7531</pub-id></mixed-citation></tp:treatment-meta><tp:nomenclature><tp:taxon-name>
                        <tp:taxon-name-part taxon-name-part-type="genus">Omalus</tp:taxon-name-part>
                        <tp:taxon-name-part taxon-name-part-type="species">aeneus</tp:taxon-name-part>
                        <object-id xmlns:xlink="http://www.w3.org/1999/xlink" xlink:type="simple">http://species-id.net/wiki/Omalus_aeneus</object-id>
                    </tp:taxon-name><tp:taxon-authority>(Fabricius, 1787)</tp:taxon-authority><xref ref-type="fig" rid="F1">Plates 1</xref><xref ref-type="fig" rid="F2"/><xref ref-type="fig" rid="F3"/><xref ref-type="fig" rid="F4">–4</xref><tp:nomenclature-citation-list><tp:nomenclature-citation><tp:taxon-name>Chrysis aenea</tp:taxon-name><comment> Fabricius, 1787: 284.</comment></tp:nomenclature-citation><tp:nomenclature-citation><tp:taxon-name>Omalus aeneus</tp:taxon-name><comment> (Fabricius, 1787): <xref ref-type="bibr" rid="B23">Panzer 1801</xref>: 13; <xref ref-type="bibr" rid="B10">Kimsey and Bohart 1991</xref>: 245; <xref ref-type="bibr" rid="B13">Kunz 1994</xref>: 74; <xref ref-type="bibr" rid="B18">Mingo 1994</xref>: 78; <xref ref-type="bibr" rid="B26">Rosa 2006</xref>: 101.</comment></tp:nomenclature-citation><tp:nomenclature-citation><tp:taxon-name>Elampus chevrieri</tp:taxon-name><comment> Tournier, 1877: 105 (synonymized by <xref ref-type="bibr" rid="B10">Kimsey and Bohart 1991</xref>).</comment></tp:nomenclature-citation><tp:nomenclature-citation><tp:taxon-name>Omalus aeneus</tp:taxon-name><comment> var. <italic>pygialis</italic> du Buysson, 1887: 170 (synonymized by <xref ref-type="bibr" rid="B10">Kimsey and Bohart 1991</xref>).</comment></tp:nomenclature-citation><tp:nomenclature-citation><tp:taxon-name>Philoctetes japonicus</tp:taxon-name><comment> Bischoff, 1910: 438 (synonymized by <xref ref-type="bibr" rid="B10">Kimsey and Bohart 1991</xref>).</comment></tp:nomenclature-citation><tp:nomenclature-citation><tp:taxon-name>Ellampus sauteri</tp:taxon-name><comment> Mocsáry, 1913: 613 (synonymized by <xref ref-type="bibr" rid="B10">Kimsey and Bohart 1991</xref>).</comment></tp:nomenclature-citation></tp:nomenclature-citation-list></tp:nomenclature><tp:treatment-sec sec-type="Material examined"><title>Material examined.</title><p>Type material: 1 ♀ (ZMUC), <italic>aenea</italic> [handwritten by Fabricius] [specimen considered as Type by <xref ref-type="bibr" rid="B38">Zimsen (1964)</xref> and <xref ref-type="bibr" rid="B10">Kimsey and Bohart (1991)</xref>]; 1 ♀ (HNHM), “Formosa Sauter”, “Taihorinsho, 1909. XI.”, “sauteri Mocs. type, det. Mocsáry”, “Holotypus Ellampus sauteri, ♀, Mocsáry, (L. D. French)”, “id nr. 134845, HNHM, Hym. coll.”. Other material: 1 ♀ (SCAU), Inner Mongolia, Helanshan, Gulaben, Dayanggou (<named-content xmlns:xlink="http://www.w3.org/1999/xlink" content-type="dwc:verbatimCoordinates" xlink:type="simple">39°5'24.90"N, 106°3'32.35"E</named-content>), 27.VII.2010, Hong-fei Chai, No. SCAU-O0001; 2 ♀♀ (SCAU), Inner Mongolia, Helanshan, Halawuchagou (<named-content xmlns:xlink="http://www.w3.org/1999/xlink" content-type="dwc:verbatimCoordinates" xlink:type="simple">38°51'33.33"N, 105°53'28.67"E</named-content>), 10.VIII.2010, Hong-fei Chai, No. SCAU-O0002, SCAU-O0003; 2 ♀♀ (SCAU), Inner Mongolia, Helanshan, Shuimogou (<named-content xmlns:xlink="http://www.w3.org/1999/xlink" content-type="dwc:verbatimCoordinates" xlink:type="simple">38°57'25.97"N, 105°52'22.90"E</named-content>), 30.VII.2010, Jie Zeng, No. SCAU-O0004, SCAU-O0005; 1 ♂ (SCAU), Inner Mongolia, Helanshan, Shuimogou, 30.VII.2010, Jie Zeng, No. SCAU-O0006; 1 ♂ (SCAU), Inner Mongolia, Helanshan, Qianggangling (<named-content xmlns:xlink="http://www.w3.org/1999/xlink" content-type="dwc:verbatimCoordinates" xlink:type="simple">38°53'N, 105°59'E</named-content> ), 3.VIII.2010, Jie Zeng, No. SCAU-O0007; 1 ♂ (SCAU), Inner Mongolia, Helanshan, Halawuchagou 10.VIII.2010, Hong-fei Chai, No. SCAU-O0008; 1 ♀ (SHEM), Inner Mongolia, Helanshan, Gulaben (<named-content xmlns:xlink="http://www.w3.org/1999/xlink" content-type="dwc:verbatimCoordinates" xlink:type="simple">38°53'N, 105°59'E</named-content> ), 2700 m, 27.VIII.2010, Xu-feng Zhang and Feng-li Cui, No. 34020542.</p></tp:treatment-sec><tp:treatment-sec sec-type="Diagnosis"><title>Diagnosis.</title><p>Scapal basin deep, smooth and glabrous. Mesoscutum polished, with notauli indistinct but complete, impressed as fine lines. Propodeum with lateral margin distinctly concave before propodeal angle. Tarsal claw with four teeth. Metasoma oval; apex of T-III with distinct median notch.</p></tp:treatment-sec><tp:treatment-sec sec-type="Description"><title>Description.</title><p><italic>Female</italic> (n = 12). Body length 4.5–5.4 mm (<xref ref-type="fig" rid="F1">Plate 1</xref>). Fore wing length 3.3–4.2 mm. MS = 0.9 MOD.</p><fig id="F1" position="float" orientation="portrait"><label>Plate 1.</label><caption><p><italic><tp:taxon-name>Omalus aeneus</tp:taxon-name></italic> (Fabricius, 1787), female from Inner Mongolia. Habitus lateral.</p></caption><graphic xmlns:xlink="http://www.w3.org/1999/xlink" xlink:href="zookeys-407-029-g001.jpg" position="float" orientation="portrait" xlink:type="simple"/></fig><!--PageBreak--><p><italic>Head</italic>. Face with large, round, dense (0–0.5 PD), shallow punctures (<xref ref-type="fig" rid="F2">Plate 2A</xref>). Scapal basin deep, smooth and glabrous (<xref ref-type="fig" rid="F2">Plate 2A</xref>). Ocellar triangle isosceles. Postocellar line absent (<xref ref-type="fig" rid="F2">Plate 2B</xref>). Gena with fine and oblique wrinkles.</p><fig id="F2" position="float" orientation="portrait"><label>Plate 2.</label><caption><p><italic><tp:taxon-name>Omalus aeneus</tp:taxon-name></italic> (Fabricius, 1787), female from Inner Mongolia. <bold>A</bold> Head anterior <bold>B</bold> Head and pronotum dorsal <bold>C</bold> Mesopleuron and metapleuron lateral <bold>D</bold> Mesoscutum, scutellum, metanotum and propodeum dorsal <bold>E</bold> Metasoma dorsal <bold>F</bold> Apex of T-III dorsal.</p></caption><graphic xmlns:xlink="http://www.w3.org/1999/xlink" xlink:href="zookeys-407-029-g002.jpg" position="float" orientation="portrait" xlink:type="simple"/></fig><p><italic>Mesosoma</italic>. Pronotum almost impunctate medially, with small, deep pits on anterior margin; with large, dense (0–0.5 PD) punctures laterally and anteriorly towards the collar (<xref ref-type="fig" rid="F2">Plate 2B</xref>). Mesoscutum polished, almost impunctate (<xref ref-type="fig" rid="F2">Plate 2D</xref>); notauli indistinct but complete, impressed as fine lines; notaulic pit elongate; parapsidal lines indistinct, similar to notauli (<xref ref-type="fig" rid="F2">Plate 2D</xref>). Scutellum without flattened fovea on anterior margin; with small, triangular and impunctate area antero-medially, with deep, round, dense (0–0.5 PD) punctures, and becoming larger towards alar foveae (<xref ref-type="fig" rid="F2">Plate 2D</xref>). Mesopleuron without striae between punctures (<xref ref-type="fig" rid="F2">Plate 2C</xref>). Metanotum evenly round, with large, deep, areolate-reticulate punctures (<xref ref-type="fig" rid="F2">Plate 2D</xref>). Propodeum with lateral margin distinctly concave before propodeal angle (<xref ref-type="fig" rid="F2">Plate 2D</xref>); propodeal angle distinct and stout, pointing posterolaterally (<xref ref-type="fig" rid="F2">Plate 2D</xref>). Tarsal claw with four teeth.</p><p><italic>Metasoma</italic>. Oval (<xref ref-type="fig" rid="F2">Plate 2E</xref>), L/W = 11/7. T-I almost impunctate. T-II with fine, dense punctures. T-III with fine, much denser punctures than those on T-II (<xref ref-type="fig" rid="F2">Plate 2E</xref>); apex of T-III with narrow (1/3 MOD), brownish transparent rim, with distinct median notch (<xref ref-type="fig" rid="F2">Plate 2F</xref>).</p><!--PageBreak--><p><italic>Colouration</italic>. Face metallic blue. Vertex and mesosoma metallic bluish-purple, with medial pronotum and mesoscutum blackish. Antenna black, with scape and pedicel metallic green. Tegula blackish-brown. Leg metallic bluish-green, with tarsus brown. Metasoma metallic greenish-blue, with blackish tints.</p><!--PageBreak--><p><italic>Male</italic> (n = 3). Body length 4.4–5.0 mm (<xref ref-type="fig" rid="F3">Plate 3</xref>). Forewing length 3.2–3.9 mm. POL: OOL: OCL = 6.2: 6.4: 6.0. MS = 1.0 MOD. Differing from female as follows: face metallic greenish blue; vertex, medial pronotum, mesonotum, metanotum and propodeum blackish (<xref ref-type="fig" rid="F4">Plate 4B</xref>, <xref ref-type="fig" rid="F4">4D</xref>); with antero-lateral corners of pronotum, mesopleuron, metapleuron, and lateral part of propodeum metallic green; metasoma blackish with metallic green on posterior T-II and T-III (<xref ref-type="fig" rid="F4">Plate 4E</xref>); apex of T-III with median notch deeper than that of female (<xref ref-type="fig" rid="F4">Plate 4F</xref>).</p><fig id="F3" position="float" orientation="portrait"><label>Plate 3.</label><caption><p><italic><tp:taxon-name>Omalus aeneus</tp:taxon-name></italic> (Fabricius, 1787), male from Inner Mongolia. Habitus lateral.</p></caption><graphic xmlns:xlink="http://www.w3.org/1999/xlink" xlink:href="zookeys-407-029-g003.jpg" position="float" orientation="portrait" xlink:type="simple"/></fig><fig id="F4" position="float" orientation="portrait"><label>Plate 4.</label><caption><p><italic><tp:taxon-name>Omalus aeneus</tp:taxon-name></italic> (Fabricius, 1787), male from Inner Mongolia. <bold>A</bold> Head anterior <bold>B</bold> Head and pronotum dorsal <bold>C</bold> Mesopleuron and metapleuron lateral <bold>D</bold> Mesoscutum, scutellum, metanotum and propodeum dorsal <bold>E</bold> Metasoma dorsal <bold>F</bold> Apex of T-III dorsal.</p></caption><graphic xmlns:xlink="http://www.w3.org/1999/xlink" xlink:href="zookeys-407-029-g004.jpg" position="float" orientation="portrait" xlink:type="simple"/></fig></tp:treatment-sec><tp:treatment-sec sec-type="Distribution"><title>Distribution.</title><p>China (Inner Mongolia, Taiwan); Japan; widespread in Holarctic (<xref ref-type="bibr" rid="B10">Kimsey and Bohart 1991</xref>; <xref ref-type="bibr" rid="B13">Kunz 1994</xref>; <xref ref-type="bibr" rid="B18">Mingo 1994</xref>; <xref ref-type="bibr" rid="B26">Rosa 2006</xref>).</p></tp:treatment-sec><tp:treatment-sec sec-type="Biology"><title>Biology.</title><p>Collected from June to November (<xref ref-type="bibr" rid="B37">Tsuneki 1970</xref>; <xref ref-type="bibr" rid="B26">Rosa 2006</xref>). Two or more generations are observed in South Europe in one year (<xref ref-type="bibr" rid="B26">Rosa 2006</xref>). Hosts include species in the genera <italic><tp:taxon-name>Pemphredon</tp:taxon-name></italic>, <italic><tp:taxon-name>Passaloecus</tp:taxon-name></italic> and <italic><tp:taxon-name>Psenulus</tp:taxon-name></italic> (<tp:taxon-name>Crabronidae</tp:taxon-name>) (<xref ref-type="bibr" rid="B19">Mocsáry 1889</xref>; <xref ref-type="bibr" rid="B8">Grandi 1961</xref>; <xref ref-type="bibr" rid="B13">Kunz 1994</xref>; <xref ref-type="bibr" rid="B32">Strumia 1997</xref>).</p></tp:treatment-sec><ref-list><ref id="B23"><mixed-citation xmlns:xlink="http://www.w3.org/1999/xlink" xlink:type="simple"><person-group><name name-style="western"><surname>Panzer</surname><given-names>GWF</given-names></name></person-group> (<year>1801</year>) <article-title>Faunae Insectorum Germanicae initia</article-title>, oder, <source>Deutschlands Insecten</source>. <volume>Hf. 85</volume> (<issue>13</issue>). <publisher-name>Felsecker</publisher-name>, <publisher-loc>Nürnberg</publisher-loc>. <comment>[Date of publication after Sherborn, 1923]</comment>.</mixed-citation></ref><ref id="B10"><mixed-citation xmlns:xlink="http://www.w3.org/1999/xlink" xlink:type="simple"><person-group><name name-style="western"><surname>Kimsey</surname><given-names>LS</given-names></name><name name-style="western"><surname>Bohart</surname><given-names>RM</given-names></name></person-group> (<year>1991</year>) <source>The Chrysidid Wasp of the World.</source><publisher-name>Oxford University Press</publisher-name>, <publisher-loc>New York</publisher-loc>, <lpage>652</lpage> pp.</mixed-citation></ref><ref id="B13"><mixed-citation xmlns:xlink="http://www.w3.org/1999/xlink" xlink:type="simple"><person-group><name name-style="western"><surname>Kunz</surname><given-names>PX</given-names></name></person-group> (<year>1994</year>) <source>Die Goldwespen (Chrysididae) Baden-Württembergs: Taxonomie, Bestimmung, Verbreitung, Kartierung und Ökologie: mit einem Bestimmungsschlüssel für die deutschen Arten.</source><publisher-name>Landesanstalt für Umweltschutz Baden-Württemberg</publisher-name>, <publisher-loc>Karlsruhe</publisher-loc>, <lpage>188</lpage> pp.</mixed-citation></ref><ref id="B18"><mixed-citation xmlns:xlink="http://www.w3.org/1999/xlink" xlink:type="simple"><person-group><name name-style="western"><surname>Mingo</surname><given-names>E</given-names></name></person-group> (<year>1994</year>) <chapter-title>Hymenoptera Chrysididae</chapter-title>. In: <person-group><name name-style="western"><surname>Ramos</surname><given-names>MA</given-names></name></person-group> (<role>Ed</role>) <source>Fauna Iberica</source>. <publisher-name>Museo Nacional de Ciencias Naturales, CSCI</publisher-name>, <publisher-loc>Madrid</publisher-loc><volume>5</volume>: <size units="page">256 pp</size>.</mixed-citation></ref><ref id="B26"><mixed-citation xmlns:xlink="http://www.w3.org/1999/xlink" xlink:type="simple"><person-group><name name-style="western"><surname>Rosa</surname><given-names>P</given-names></name></person-group> (<year>2006</year>) <source>I Crisidi della Valle d’Aosta.</source><publisher-name>Monografie del Museo regionale di Scienze naturali, St.-Pierre</publisher-name>, <publisher-loc>Aosta</publisher-loc>, <lpage>368</lpage> pp.</mixed-citation></ref><ref id="B38"><mixed-citation xmlns:xlink="http://www.w3.org/1999/xlink" xlink:type="simple"><person-group><name name-style="western"><surname>Zimsen</surname><given-names>E</given-names></name></person-group> (<year>1964</year>) <source>The Type Material of I. C. Fabricius</source>. <publisher-name>Munksgaard</publisher-name>, <publisher-loc>Copenhagen, Denmark</publisher-loc>, <lpage>656</lpage> pp.</mixed-citation></ref><ref id="B37"><mixed-citation xmlns:xlink="http://www.w3.org/1999/xlink" xlink:type="simple"><person-group><name name-style="western"><surname>Tsuneki</surname><given-names>K</given-names></name></person-group> (<year>1970</year>) <article-title>Ein beitrag zur goldwespen-fauna Formosas.</article-title><source>Etizenia</source><volume>49</volume>: <fpage>1</fpage>-<lpage>21</lpage>.</mixed-citation></ref><ref id="B19"><mixed-citation xmlns:xlink="http://www.w3.org/1999/xlink" xlink:type="simple"><person-group><name name-style="western"><surname>Mocsáry</surname><given-names>A</given-names></name></person-group> (<year>1889</year>) <source>Monographia Chrysididarum Orbis Terrarum Universi.</source><publisher-name>Hungarian Academy of Science</publisher-name>, <publisher-loc>Budapest</publisher-loc>, <lpage>643</lpage> pp.</mixed-citation></ref><ref id="B8"><mixed-citation xmlns:xlink="http://www.w3.org/1999/xlink" xlink:type="simple"><person-group><name name-style="western"><surname>Grandi</surname><given-names>G</given-names></name></person-group> (<year>1961</year>) <article-title>Studi di un entomologo sugli Imenotteri superiori.</article-title><source>Bollettino dell’Istituto di Entomologia dell’Università di Bologna</source><volume>25</volume>: <fpage>1</fpage>-<lpage>659</lpage>.</mixed-citation></ref><ref id="B32"><mixed-citation xmlns:xlink="http://www.w3.org/1999/xlink" xlink:type="simple"><person-group><name name-style="western"><surname>Strumia</surname><given-names>F</given-names></name></person-group> (<year>1997</year>) <article-title>Alcune osservazioni sugli ospiti di Imenotteri Crisididi (Hymenoptera: Chrysididae).</article-title><source>Frustula Entomologica</source>, <series>N.S.</series>, <volume>20</volume>(<issue>33</issue>): <fpage>178</fpage>-<lpage>183</lpage>.</mixed-citation></ref></ref-list></tp:taxon-treatment>
