# Supplementary material for: The genus Omalus Panzer, 1801 (Hymenoptera, Chrysididae) from China, with descriptions of four new species
Source: Zookeys. 2014 May 8;(407):29–54. doi: 10.3897/zookeys.407.7531 (PMC4042702; doi:10.3897/zookeys.407.7531)
Supplement: XML Treatment for Omalus berezovskii [file zookeys.407.7531-treatment3.xml]

<!DOCTYPE tp:taxon-treatment
  PUBLIC "-//TaxonX//DTD Taxonomic Treatment Publishing DTD v0 20100105//EN" "tax-treatment-NSO.dtd">
<tp:taxon-treatment xmlns:tp="http://www.plazi.org/taxpub"><tp:treatment-meta><mixed-citation publication-type="journal"><person-group><name><surname>Wei</surname><given-names>Na-sen</given-names></name><name><surname>Rosa</surname><given-names>Paolo</given-names></name><name><surname>Liu</surname><given-names>Jing-xian</given-names></name><name><surname>Xu</surname><given-names>Zai-fu</given-names></name></person-group><article-title>The genus <italic>Omalus</italic> Panzer, 1801 (Hymenoptera, Chrysididae) from China, with descriptions of four new species</article-title><source>Zookeys</source><day>8</day><month>5</month><year>2014</year><volume>2014</volume><issue>407</issue><fpage>29</fpage><lpage>54</lpage><pub-id pub-id-type="doi">10.3897/zookeys.407.7531</pub-id></mixed-citation></tp:treatment-meta><tp:nomenclature><tp:taxon-name>
                        <tp:taxon-name-part taxon-name-part-type="genus">Omalus</tp:taxon-name-part>
                        <tp:taxon-name-part taxon-name-part-type="species">berezovskii</tp:taxon-name-part>
                        <object-id xmlns:xlink="http://www.w3.org/1999/xlink" xlink:type="simple">http://species-id.net/wiki/Omalus_berezovskii</object-id>
                    </tp:taxon-name><tp:taxon-authority>(Semenov-Tian-Shanskij, 1932)</tp:taxon-authority><xref ref-type="fig" rid="F5">Plates 5</xref><xref ref-type="fig" rid="F6">, 6</xref><tp:nomenclature-citation-list><tp:nomenclature-citation><tp:taxon-name>Ellampus berezovskii</tp:taxon-name><comment> Semenov-Tian-Shanskij, 1932: 12.</comment></tp:nomenclature-citation><tp:nomenclature-citation><tp:taxon-name>Omalus berezovskii</tp:taxon-name><comment> (Semenov-Tian-Shanskij, 1932): <xref ref-type="bibr" rid="B10">Kimsey and Bohart 1991</xref>: 247.</comment></tp:nomenclature-citation></tp:nomenclature-citation-list></tp:nomenclature><tp:treatment-sec sec-type="Material examined"><title>Material examined.</title><p>2 ♀♀ (SCAU), Ningxia, Liupanshan Forest Park (<named-content xmlns:xlink="http://www.w3.org/1999/xlink" content-type="dwc:verbatimCoordinates" xlink:type="simple">35°22'54.76"N, 106°18'51.22"E</named-content>), 3–4.VII.2009, Hua-yan Chen, No. SCAU-O0009, SCAU-O0010.</p></tp:treatment-sec><tp:treatment-sec sec-type="Diagnosis"><title>Diagnosis.</title><p>Pronotum with scattered (1–2 PD), shallow punctures medially. Mesoscutum with notauli distinct, deep, complete. Mesopleuron with distinct striae between punctures. Metasoma pear-shaped, T-II notably wider than T-I. Apex of T-III with median notch V-shaped.</p><!--PageBreak--></tp:treatment-sec><tp:treatment-sec sec-type="Description"><title>Description.</title><p><italic>Female</italic> (n = 2). Body length 4.1–4.6 mm (<xref ref-type="fig" rid="F5">Plate 5</xref>). Fore wing length 3.3–4.0 mm. MS = 1.7 MOD.</p><fig id="F5" position="float" orientation="portrait"><label>Plate 5.</label><caption><p><italic><tp:taxon-name>Omalus berezovskii</tp:taxon-name></italic> (Semenov-Tian-Shanskij, 1932), female from Ningxia. Habitus lateral.</p></caption><graphic xmlns:xlink="http://www.w3.org/1999/xlink" xlink:href="zookeys-407-029-g005.jpg" position="float" orientation="portrait" xlink:type="simple"/></fig><p><italic>Head</italic>. Face with round, dense (0–0.5 PD), shallow punctures (<xref ref-type="fig" rid="F6">Plate 6A</xref>). Scapal basin deep, smooth, glabrous, weakly striae laterally near antennal sockets (<xref ref-type="fig" rid="F6">Plate 6A</xref>). Ocellar triangle isosceles. Postocellar line absent (<xref ref-type="fig" rid="F6">Plate 6B</xref>). Gena with fine, transverse wrinkles.</p><fig id="F6" position="float" orientation="portrait"><label>Plate 6.</label><caption><p><italic><tp:taxon-name>Omalus berezovskii</tp:taxon-name></italic> (Semenov-Tian-Shanskij, 1932), female from Ningxia. <bold>A</bold> Head anterior <bold>B</bold> Head and pronotum dorsal <bold>C</bold> Mesopleuron and metapleuron lateral <bold>D</bold> Mesoscutum, scutellum, metanotum and propodeum dorsal <bold>E</bold> Metasoma dorsal <bold>F</bold> Apex of T-III dorsal.</p></caption><graphic xmlns:xlink="http://www.w3.org/1999/xlink" xlink:href="zookeys-407-029-g006.jpg" position="float" orientation="portrait" xlink:type="simple"/></fig><!--PageBreak--><p><italic>Mesosoma</italic>. Pronotum with scattered (1–2 PD), shallow punctures medially (<xref ref-type="fig" rid="F6">Plate 6B</xref>); with small, deep pits on anterior margin; with large, dense (0–0.5 PD) punctures laterally (<xref ref-type="fig" rid="F6">Plate 6B</xref>). Mesoscutum polished, with fine, scattered punctures between notauli; with dense, deep punctures between parapsidal lines and notauli (<xref ref-type="fig" rid="F6">Plate 6D</xref>); notauli distinct, deep, complete; notaulic pit elongate; parapsidal lines shallower than notauli (<xref ref-type="fig" rid="F6">Plate 6D</xref>). Scutellum without flattened fovea on anterior margin; with triangular and impunctate area antero-medially (<xref ref-type="fig" rid="F6">Plate 6D</xref>); with shallow punctures laterally, and becoming larger and deeper towards alar foveae (<xref ref-type="fig" rid="F6">Plate 6D</xref>). Mesopleuron with distinct striae between the punctures (<xref ref-type="fig" rid="F6">Plate 6C</xref>). Metanotum evenly round, with large, deep, areolate punctures (<xref ref-type="fig" rid="F6">Plate 6D</xref>). Propodeum with lateral margin slightly concave before propodeal angle; propodeal angle distinct, long, pointing posterolaterally. Tarsal claw with three teeth.</p><p><italic>Metasoma</italic>. Oval, T-II notably wider than T-I, T-III distinctly constrict laterally towards the apex (<xref ref-type="fig" rid="F6">Plate 6E</xref>), L/W = 9/5. T-I and T-II almost impunctate dorsally, with fine, scattered punctures laterally. T-III with finer, denser punctures than those on T-II (<xref ref-type="fig" rid="F6">Plate 6E</xref>); apex of T-III with narrow (2/3 MOD) and brownish rim, with median notch V-shaped, 1/2 MOD deep (<xref ref-type="fig" rid="F6">Plate 6F</xref>).</p><!--PageBreak--><p><italic>Colouration</italic>. Head and mesosoma mostly metallic bluish-purple, with face, mesopleuron and metapleuron metallic green. Antenna black, with scapes and pedicel metallic greenish-blue. Tegula metallic green, with apex brown. Leg metallic bluish-purple, with tarsus brown. Metasoma metallic blue with purple reflections, with T-II blackish dorsally.</p><p><italic>Male</italic>. Unknown.</p></tp:treatment-sec><tp:treatment-sec sec-type="Distribution"><title>Distribution.</title><p>China (Ningxia, Sichuan) (<xref ref-type="bibr" rid="B30">Semenov-Tian-Shanskij 1932</xref>).</p></tp:treatment-sec><tp:treatment-sec sec-type="Biology"><title>Biology.</title><p>Unknown. Collected from May to July (<xref ref-type="bibr" rid="B30">Semenov-Tian-Shanskij 1932</xref>; <xref ref-type="bibr" rid="B10">Kimsey and Bohart 1991</xref>).</p><!--PageBreak--></tp:treatment-sec><ref-list><ref id="B10"><mixed-citation xmlns:xlink="http://www.w3.org/1999/xlink" xlink:type="simple"><person-group><name name-style="western"><surname>Kimsey</surname><given-names>LS</given-names></name><name name-style="western"><surname>Bohart</surname><given-names>RM</given-names></name></person-group> (<year>1991</year>) <source>The Chrysidid Wasp of the World.</source><publisher-name>Oxford University Press</publisher-name>, <publisher-loc>New York</publisher-loc>, <lpage>652</lpage> pp.</mixed-citation></ref><ref id="B30"><mixed-citation xmlns:xlink="http://www.w3.org/1999/xlink" xlink:type="simple"><person-group><name name-style="western"><surname>Semenov-Tian-Shanskij</surname><given-names>AP</given-names></name></person-group> (<year>1932</year>) <article-title>Supplementa ad Chrysididarum monographias ab G. Dahlbom (1854), A. Mocsary (1889), R. du Buysson (1896) et H. Bishoff (1913) editas</article-title>. <source>Horae Societatis Entomologicae Rossicae</source><volume>XLII</volume>: <fpage>1</fpage>–<lpage>48</lpage>.</mixed-citation></ref></ref-list></tp:taxon-treatment>
