# Supplementary material for: The genus Omalus Panzer, 1801 (Hymenoptera, Chrysididae) from China, with descriptions of four new species
Source: Zookeys. 2014 May 8;(407):29–54. doi: 10.3897/zookeys.407.7531 (PMC4042702; doi:10.3897/zookeys.407.7531)
Supplement: XML Treatment for Omalus helanshanus [file zookeys.407.7531-treatment4.xml]

<!DOCTYPE tp:taxon-treatment
  PUBLIC "-//TaxonX//DTD Taxonomic Treatment Publishing DTD v0 20100105//EN" "tax-treatment-NSO.dtd">
<tp:taxon-treatment xmlns:tp="http://www.plazi.org/taxpub"><tp:treatment-meta><mixed-citation publication-type="journal"><person-group><name><surname>Wei</surname><given-names>Na-sen</given-names></name><name><surname>Rosa</surname><given-names>Paolo</given-names></name><name><surname>Liu</surname><given-names>Jing-xian</given-names></name><name><surname>Xu</surname><given-names>Zai-fu</given-names></name></person-group><article-title>The genus <italic>Omalus</italic> Panzer, 1801 (Hymenoptera, Chrysididae) from China, with descriptions of four new species</article-title><source>Zookeys</source><day>8</day><month>5</month><year>2014</year><volume>2014</volume><issue>407</issue><fpage>29</fpage><lpage>54</lpage><pub-id pub-id-type="doi">10.3897/zookeys.407.7531</pub-id></mixed-citation></tp:treatment-meta><tp:nomenclature><tp:taxon-name>
                        <tp:taxon-name-part taxon-name-part-type="genus">Omalus</tp:taxon-name-part>
                        <tp:taxon-name-part taxon-name-part-type="species">helanshanus</tp:taxon-name-part>
                        <object-id xmlns:xlink="http://www.w3.org/1999/xlink" content-type="zoobank" xlink:type="simple">http://zoobank.org/B6E18E24-218C-41F2-A6ED-028CA872C119</object-id>
                        <object-id xmlns:xlink="http://www.w3.org/1999/xlink" xlink:type="simple">http://species-id.net/wiki/Omalus_helanshanus</object-id>
                    </tp:taxon-name><tp:taxon-status xmlns:xlink="http://www.w3.org/1999/xlink" xlink:type="simple">sp. n.</tp:taxon-status><xref ref-type="fig" rid="F7">Plates 7</xref><xref ref-type="fig" rid="F8">, 8</xref></tp:nomenclature><tp:treatment-sec sec-type="Material examined"><title>Material examined.</title><p>Holotype, ♀ (SCAU), Inner Mongolia, Helanshan, Gulaben, Dayanggou (<named-content xmlns:xlink="http://www.w3.org/1999/xlink" content-type="dwc:verbatimCoordinates" xlink:type="simple">39°5'24.90"N, 106°3'32.35"E</named-content>), 27.VII.2010, Hong-fei Chai, No. SCAU-O0011. Paratypes: 3 ♀♀ (SCAU), Inner Mongolia, Helanshan, Gulaben, Dayanggou, 27.VII.2010, Hong-fei Chai, No. SCAU-O0012–0014; 2 ♀♀ (SCAU), Inner Mongolia, Helanshan, Shuimogou (<named-content xmlns:xlink="http://www.w3.org/1999/xlink" content-type="dwc:verbatimCoordinates" xlink:type="simple">38°57'25.97"N, 105°52'22.90"E</named-content>), 30.VII.2010, Hong-fei Chai, No. SCAU-O0015, SCAU-O0016; 1 ♀ (SCAU), Inner Mongolia, Helanshan, Shuimogou, 30.VII.2010, Jie Zeng, No. SCAU-O0017; 3 ♀♀ (SCAU), Inner Mongolia, Helanshan, Habeigou, Huangliangzi (<named-content xmlns:xlink="http://www.w3.org/1999/xlink" content-type="dwc:verbatimCoordinates" xlink:type="simple">38°51'49.22"N, 105°53'17.40"E</named-content>), 9.VIII.2010, Jie Zeng, No. SCAU-O0018–O0020; 5 ♀♀ (SCAU), Inner Mongolia, Helanshan, Halawuchagou (<named-content xmlns:xlink="http://www.w3.org/1999/xlink" content-type="dwc:verbatimCoordinates" xlink:type="simple">38°51'40.66"N, 105°52'10.49"E</named-content>), 10.VIII.2010, Hong-fei Chai, No. SCAU-O0021–O0025; 1 ♀ (SCAU), Inner Mongolia, Helanshan, Halawuchagou, 10.VIII.2010, Cheng-jin Yan, No. SCAU-O0026; 11 ♀♀ (SCAU), Inner Mongolia, Helanshan, Halawubeigou (<named-content xmlns:xlink="http://www.w3.org/1999/xlink" content-type="dwc:verbatimCoordinates" xlink:type="simple">38°51'33.33"N, 105°53'28.67"E</named-content>), 9.VIII.2010, Hong-fei Chai, No. SCAU-O0027–0037; 1 ♀ (SHEM), Inner Mongolia, Helanshan, Halawu (<named-content xmlns:xlink="http://www.w3.org/1999/xlink" content-type="dwc:verbatimCoordinates" xlink:type="simple">38°52'5.39"N, 105°45'29.34"E</named-content>), 2250 m, 10.VIII.2010, Xu-feng Zhang and Feng-li Cui, No. 34020573; 1 ♀ (SHEM), Inner Mongolia, Helanshan, Halawu, 2800 m, 9.VIII.2010, Xu-feng Zhang and Feng-li Cui, No. 34020592; 1 ♀ (SHEM), Inner Mongolia, Helanshan, Halawu, 2250 m, 10.VIII.2010, Xu-feng Zhang and Feng-li Cui, No. 34020129.</p></tp:treatment-sec><tp:treatment-sec sec-type="Diagnosis"><title>Diagnosis.</title><p><italic><tp:taxon-name>Omalus helanshanus</tp:taxon-name></italic> sp. n. is similar to <italic><tp:taxon-name>Omalus potanini</tp:taxon-name></italic> Semenov-Tian-Shanskij based on the indistinct notauli and scutellum without flattened fovea on anterior margin; it also resembles <italic><tp:taxon-name>Omalus tibetanus</tp:taxon-name></italic> sp. n. based on the elongate metasoma and the similar sculpture. However, <italic><tp:taxon-name>Omalus helanshanus</tp:taxon-name></italic> sp. n. can be distinguished by the combination of the following characters: postocellar line present, apex of T-III with brownish transparent rim and median notch faint. Comparison with <italic><tp:taxon-name>Omalus potanini</tp:taxon-name></italic> Semenov-Tian-Shanskij is based on the description of the male, since the female of <italic><tp:taxon-name>Omalus potanini</tp:taxon-name></italic> is unknown.</p></tp:treatment-sec><tp:treatment-sec sec-type="Description"><title>Description.</title><p><italic>Female</italic> (n = 30). Body length 3.9–4.9 mm (<xref ref-type="fig" rid="F7">Plate 7</xref>). Forewing length 3.1–4.4 mm. MS = 0.9 MOD.</p><fig id="F7" position="float" orientation="portrait"><label>Plate 7.</label><caption><p><italic><tp:taxon-name>Omalus helanshanus</tp:taxon-name></italic> sp. n., holotype, female. Habitus lateral.</p></caption><graphic xmlns:xlink="http://www.w3.org/1999/xlink" xlink:href="zookeys-407-029-g007.jpg" position="float" orientation="portrait" xlink:type="simple"/></fig><p><italic>Head</italic>. Face with large, round, dense (0–0.5 PD), shallow punctures (<xref ref-type="fig" rid="F8">Plate 8A</xref>). Scapal basin deep, smooth, glabrous (<xref ref-type="fig" rid="F8">Plate 8A</xref>). Ocellar triangle isosceles. Postocellar line shallowly impressed (<xref ref-type="fig" rid="F8">Plate 8B</xref>). Gena without wrinkles or with very fine wrinkles.</p><fig id="F8" position="float" orientation="portrait"><label>Plate 8.</label><caption><p><italic><tp:taxon-name>Omalus helanshanus</tp:taxon-name></italic> sp. n., holotype, female. <bold>A</bold> Head anterior <bold>B</bold> Head and pronotum dorsal <bold>C</bold> Mesopleuron and metapleuron lateral <bold>D</bold> Mesoscutum, scutellum, metanotum and propodeum dorsal <bold>E</bold> Metasoma dorsal <bold>F</bold> Apex of T-III dorsal.</p></caption><graphic xmlns:xlink="http://www.w3.org/1999/xlink" xlink:href="zookeys-407-029-g008.jpg" position="float" orientation="portrait" xlink:type="simple"/></fig><!--PageBreak--><p><italic>Mesosoma</italic>. Pronotum almost impunctate medially, with small, deep pits on anterior margin; with large, dense (0–0.5 PD) punctures laterally (<xref ref-type="fig" rid="F8">Plate 8B</xref>). Mesoscutum polished, almost impunctate (<xref ref-type="fig" rid="F8">Plate 8D</xref>); notauli indistinct, almost complete, impressed as fine lines, with notaulic pit round and short; parapsidal lines indistinct (<xref ref-type="fig" rid="F8">Plate 8D</xref>). Scutellum without flattened fovea on anterior margin; with broad, impunctate median area extending along its length, slightly convergent posteriorly (<xref ref-type="fig" rid="F8">Plate 8D</xref>); with shallow, areolate punctures laterally, becoming larger and deeper towards alar foveae. Mesopleuron without striae between punctures (<xref ref-type="fig" rid="F8">Plate 8C</xref>). Metanotum evenly round, with large, deep, areolate-reticulate punctation (<xref ref-type="fig" rid="F8">Plate 8D</xref>). Propodeum with lateral margin concave before propodeal angle; propodeal angle small, short, pointing backwards (<xref ref-type="fig" rid="F8">Plate 8D</xref>). Tarsal claw with three teeth.</p><p><italic>Metasoma</italic>. Elongate (<xref ref-type="fig" rid="F8">Plate 8E</xref>), L/W = 10/7. T-I and T-II almost impunctate dorsally, with fine, scattered punctures towards the margins and laterally (<xref ref-type="fig" rid="F8">Plate 8E</xref>). T-III with fine, denser punctures than those on T-II; apex of T-III with narrow (1/2 MOD), brownish transparent rim, with faint median notch (<xref ref-type="fig" rid="F8">Plate 8F</xref>).</p><p><italic>Colouration</italic>. Head and mesosoma mostly metallic bluish-purple, with distinct or faint metallic green reflections on mesopleuron, metanotum, metapleuron, and propodeum. Antenna black, with scape and pedicel metallic green. Tegula purple, with apex brownish. Leg metallic bluish-purple, with tarsus brown. Metasoma metallic bluish-purple, with some metallic green reflections.</p><p><italic>Male</italic>. Unknown.</p></tp:treatment-sec><tp:treatment-sec sec-type="Distribution"><title>Distribution.</title><p>China (Inner Mongolia).</p></tp:treatment-sec><tp:treatment-sec sec-type="Biology"><title>Biology.</title><p>Unknown. Collected from July to August.</p></tp:treatment-sec><tp:treatment-sec sec-type="Etymology"><title>Etymology.</title><p>The species is named after the type locality.</p><!--PageBreak--></tp:treatment-sec></tp:taxon-treatment>
