# Supplementary material for: The genus Omalus Panzer, 1801 (Hymenoptera, Chrysididae) from China, with descriptions of four new species
Source: Zookeys. 2014 May 8;(407):29–54. doi: 10.3897/zookeys.407.7531 (PMC4042702; doi:10.3897/zookeys.407.7531)
Supplement: XML Treatment for Omalus imbecillus [file zookeys.407.7531-treatment5.xml]

<!DOCTYPE tp:taxon-treatment
  PUBLIC "-//TaxonX//DTD Taxonomic Treatment Publishing DTD v0 20100105//EN" "tax-treatment-NSO.dtd">
<tp:taxon-treatment xmlns:tp="http://www.plazi.org/taxpub"><tp:treatment-meta><mixed-citation publication-type="journal"><person-group><name><surname>Wei</surname><given-names>Na-sen</given-names></name><name><surname>Rosa</surname><given-names>Paolo</given-names></name><name><surname>Liu</surname><given-names>Jing-xian</given-names></name><name><surname>Xu</surname><given-names>Zai-fu</given-names></name></person-group><article-title>The genus <italic>Omalus</italic> Panzer, 1801 (Hymenoptera, Chrysididae) from China, with descriptions of four new species</article-title><source>Zookeys</source><day>8</day><month>5</month><year>2014</year><volume>2014</volume><issue>407</issue><fpage>29</fpage><lpage>54</lpage><pub-id pub-id-type="doi">10.3897/zookeys.407.7531</pub-id></mixed-citation></tp:treatment-meta><tp:nomenclature><tp:taxon-name>
                        <tp:taxon-name-part taxon-name-part-type="genus">Omalus</tp:taxon-name-part>
                        <tp:taxon-name-part taxon-name-part-type="species">imbecillus</tp:taxon-name-part>
                        <object-id xmlns:xlink="http://www.w3.org/1999/xlink" xlink:type="simple">http://species-id.net/wiki/Omalus_imbecillus</object-id>
                    </tp:taxon-name><tp:taxon-authority>(Mocsáry, 1889)</tp:taxon-authority><tp:taxon-status xmlns:xlink="http://www.w3.org/1999/xlink" xlink:type="simple">(new to China)</tp:taxon-status><xref ref-type="fig" rid="F9">Plates 9</xref><xref ref-type="fig" rid="F10">, 10</xref><tp:nomenclature-citation-list><tp:nomenclature-citation><tp:taxon-name>Ellampus imbecillus</tp:taxon-name><comment> Mocsáry, 1889: 98.</comment></tp:nomenclature-citation><tp:nomenclature-citation><tp:taxon-name>Holophris imbecillus</tp:taxon-name><comment> (Mocsáry, 1889): <xref ref-type="bibr" rid="B10">Kimsey and Bohart 1991</xref>: 225.</comment></tp:nomenclature-citation><tp:nomenclature-citation><tp:taxon-name>Omalus imbecillus</tp:taxon-name><comment> (Mocsáry, 1889): <xref ref-type="bibr" rid="B25">Rosa 2005</xref>: 12.</comment></tp:nomenclature-citation><!--PageBreak--></tp:nomenclature-citation-list></tp:nomenclature><tp:treatment-sec sec-type="Material examined"><title>Material examined.</title><p>Lectotype: 1 ♀ (HNHM), “Turkestan”, “<italic>imbecillus</italic> Mocs, type, det. Mocsáry”, “Lectotypus, <italic><tp:taxon-name>Ellampus imbecillus</tp:taxon-name></italic>, ♀, (L. D. French), Mocsáry”, “id nr. 135046, HNHM, Hym. coll.”. Other material: 3 ♀♀ (HNHM), Laos, Vientiane, 19.III.1990, E. Kondorosy; 1 ♀ (SCAU), Yunnan, Kaiyuannan River (<named-content xmlns:xlink="http://www.w3.org/1999/xlink" content-type="dwc:verbatimCoordinates" xlink:type="simple">23°42'N, 103°16'E</named-content> ), 16.VII.2003, Long Hu, No. 20048184; 1 ♀ (SCAU), Yunnan, Gaoligongshan National Nature Reserve (<named-content xmlns:xlink="http://www.w3.org/1999/xlink" content-type="dwc:verbatimCoordinates" xlink:type="simple">25°50'23"N, 98°51'23"E</named-content>), 16–17.VII.2006, Jie Zeng, Juan-juan Ma, and Bin Xiao, No. SCAU-O0038.</p></tp:treatment-sec><tp:treatment-sec sec-type="Diagnosis"><title>Diagnosis.</title><p>Scutellum with two flattened and semi-elliptical foveae on anterior margin, with numerous fine, short, longitudinal striae on posterior margin. Propodeal angle indistinct. Apex of T-III with narrow, colourless semi-transparent rim, without medial notch.</p></tp:treatment-sec><tp:treatment-sec sec-type="Description"><title>Description.</title><p>Described from a female from Yunnan. Body length 3.3 mm (<xref ref-type="fig" rid="F9">Plate 9</xref>). Forewing length 2.6 mm. MS = 1.0 MOD.</p><fig id="F9" position="float" orientation="portrait"><label>Plate 9.</label><caption><p><italic><tp:taxon-name>Omalus imbecillus</tp:taxon-name></italic> (Mocsáry, 1889), female from Yunnan. Habitus lateral.</p></caption><graphic xmlns:xlink="http://www.w3.org/1999/xlink" xlink:href="zookeys-407-029-g009.jpg" position="float" orientation="portrait" xlink:type="simple"/></fig><p><italic>Head</italic>. Face with large, round, dense (0–0.5 PD), shallow punctures (<xref ref-type="fig" rid="F10">Plate 10A</xref>). Scapal basin deep, smooth, glabrous (<xref ref-type="fig" rid="F10">Plate 10A</xref>). Ocellar triangle isosceles. Postocellar line very weak, broadly interrupted medially (<xref ref-type="fig" rid="F10">Plate 10B</xref>). Gena with distinct, oblique wrinkles.</p><fig id="F10" position="float" orientation="portrait"><label>Plate 10.</label><caption><p><italic><tp:taxon-name>Omalus imbecillus</tp:taxon-name></italic> (Mocsáry, 1889), female from Yunnan. <bold>A</bold> Head anterior <bold>B</bold> Head and pronotum dorsal <bold>C</bold> Mesopleuron and metapleuron lateral <bold>D</bold> Mesoscutum, scutellum, metanotum and propodeum dorsal <bold>E</bold> Metasoma dorsal <bold>F</bold> Apex of T-III dorsal.</p></caption><graphic xmlns:xlink="http://www.w3.org/1999/xlink" xlink:href="zookeys-407-029-g010.jpg" position="float" orientation="portrait" xlink:type="simple"/></fig><!--PageBreak--><p><italic>Mesosoma</italic>. Pronotum impunctate medially, with small, deep pits on anterior margin; with large, dense (0–0.5 PD) punctures laterally (<xref ref-type="fig" rid="F10">Plate 10B</xref>). Mesoscutum polished, impunctate (<xref ref-type="fig" rid="F10">Plate 10D</xref>); notauli indistinct but complete, impressed as fine lines, with notaulic pit oval; parapsidal lines indistinct (<xref ref-type="fig" rid="F10">Plate 10D</xref>). Scutellum with two flattened, semi-elliptical foveae on anterior margin (<xref ref-type="fig" rid="F10">Plate 10D</xref>); with triangular, impunctate area antero-medially (<xref ref-type="fig" rid="F10">Plate 10D</xref>); with numerous fine, short, longitudinal striae on posterior margin; with deep punctures, becoming larger towards alar foveae (<xref ref-type="fig" rid="F10">Plate 10D</xref>); Mesopleuron without striae between punctures (<xref ref-type="fig" rid="F10">Plate 10C</xref>). Metanotum gibbous, with large, deep, areolate-reticulate punctures (<xref ref-type="fig" rid="F10">Plate 10D</xref>). Propodeum with lateral margin very slightly concave before propodeal angle; propodeal angle indistinct. Tarsal claw with three teeth.</p><!--PageBreak--><p><italic>Metasoma</italic>. Oval (<xref ref-type="fig" rid="F10">Plate 10E</xref>), L/W = 15/11. T-I and T-II almost impunctate. T-III with fine, scattered punctures (<xref ref-type="fig" rid="F10">Plate 10E</xref>); apex of T-III with narrow (1/3 MOD), colourless semi-transparent rim, without median notch (<xref ref-type="fig" rid="F10">Plate 10F</xref>).</p><p><italic>Colouration</italic>. Face metallic green. Head and mesosoma metallic blue, with purple reflections on vertex, median pronotum, and mesoscutum. Antenna black, with scape and pedicel metallic greenish-blue. Tegula metallic blue. Leg metallic greenish-blue, with tarsus brown. Metasoma purple, with metallic blue.</p><p><italic>Variation</italic>. Female (n = 6). Body length 3.3–3.9 mm. Forewing length 2.6–3.2 mm.</p><p><italic>Male</italic>. Chinese male specimens are not available for this study.</p></tp:treatment-sec><tp:treatment-sec sec-type="Distribution"><title>Distribution.</title><p>China (Yunnan), Laos, Russia, Turkey, Iran (<xref ref-type="bibr" rid="B10">Kimsey and Bohart 1991</xref>; <xref ref-type="bibr" rid="B29">Rosa et al. 2013</xref>).</p></tp:treatment-sec><tp:treatment-sec sec-type="Biology"><title>Biology.</title><p>Unknown. Collected in March and July.</p></tp:treatment-sec><ref-list><ref id="B10"><mixed-citation xmlns:xlink="http://www.w3.org/1999/xlink" xlink:type="simple"><person-group><name name-style="western"><surname>Kimsey</surname><given-names>LS</given-names></name><name name-style="western"><surname>Bohart</surname><given-names>RM</given-names></name></person-group> (<year>1991</year>) <source>The Chrysidid Wasp of the World.</source><publisher-name>Oxford University Press</publisher-name>, <publisher-loc>New York</publisher-loc>, <lpage>652</lpage> pp.</mixed-citation></ref><ref id="B25"><mixed-citation xmlns:xlink="http://www.w3.org/1999/xlink" xlink:type="simple"><person-group><name name-style="western"><surname>Rosa</surname><given-names>P</given-names></name></person-group> (<year>2005</year>) <source>I Crisidi (Hymenoptera, Chrysididae) del Museo Civico di Storia Naturale di Milano.</source><publisher-name>Natura</publisher-name>, <publisher-loc>Milano</publisher-loc>, <lpage>128</lpage> pp.</mixed-citation></ref><ref id="B29"><mixed-citation xmlns:xlink="http://www.w3.org/1999/xlink" xlink:type="simple"><person-group><name name-style="western"><surname>Rosa</surname><given-names>P</given-names></name><name name-style="western"><surname>Lotfalizadeh</surname><given-names>H</given-names></name><name name-style="western"><surname>Pourrafei</surname><given-names>L</given-names></name></person-group> (<year>2013</year>) <article-title>First checklist of the chrysidid wasps (Hymenoptera: Chrysididae) of Iran.</article-title><source>Zootaxa</source><volume>3700</volume>(<issue>1</issue>): <fpage>1</fpage>-<lpage>47</lpage>. doi: <ext-link ext-link-type="doi" xlink:href="10.11646/zootaxa.3700.1.1" xlink:type="simple">10.11646/zootaxa.3700.1.1</ext-link></mixed-citation></ref></ref-list></tp:taxon-treatment>
