# Supplementary material for: The genus Omalus Panzer, 1801 (Hymenoptera, Chrysididae) from China, with descriptions of four new species
Source: Zookeys. 2014 May 8;(407):29–54. doi: 10.3897/zookeys.407.7531 (PMC4042702; doi:10.3897/zookeys.407.7531)
Supplement: XML Treatment for Omalus potanini [file zookeys.407.7531-treatment6.xml]

<!DOCTYPE tp:taxon-treatment
  PUBLIC "-//TaxonX//DTD Taxonomic Treatment Publishing DTD v0 20100105//EN" "tax-treatment-NSO.dtd">
<tp:taxon-treatment xmlns:tp="http://www.plazi.org/taxpub"><tp:treatment-meta><mixed-citation publication-type="journal"><person-group><name><surname>Wei</surname><given-names>Na-sen</given-names></name><name><surname>Rosa</surname><given-names>Paolo</given-names></name><name><surname>Liu</surname><given-names>Jing-xian</given-names></name><name><surname>Xu</surname><given-names>Zai-fu</given-names></name></person-group><article-title>The genus <italic>Omalus</italic> Panzer, 1801 (Hymenoptera, Chrysididae) from China, with descriptions of four new species</article-title><source>Zookeys</source><day>8</day><month>5</month><year>2014</year><volume>2014</volume><issue>407</issue><fpage>29</fpage><lpage>54</lpage><pub-id pub-id-type="doi">10.3897/zookeys.407.7531</pub-id></mixed-citation></tp:treatment-meta><tp:nomenclature><tp:taxon-name>
                        <tp:taxon-name-part taxon-name-part-type="genus">Omalus</tp:taxon-name-part>
                        <tp:taxon-name-part taxon-name-part-type="species">potanini</tp:taxon-name-part>
                        <object-id xmlns:xlink="http://www.w3.org/1999/xlink" xlink:type="simple">http://species-id.net/wiki/Omalus_potanini</object-id>
                    </tp:taxon-name><tp:taxon-authority>(Semenov-Tian-Shanskij, 1932)</tp:taxon-authority><tp:nomenclature-citation-list><tp:nomenclature-citation><tp:taxon-name>Ellampus potanini</tp:taxon-name><comment><xref ref-type="bibr" rid="B30">Semenov-Tian-Shanskij 1932</xref>: 11.</comment></tp:nomenclature-citation><tp:nomenclature-citation><tp:taxon-name>Philoctetes (Holophris) potanini</tp:taxon-name><comment> (Semenov-Tian-Shanskij, 1932): <xref ref-type="bibr" rid="B36">Tsuneki 1953</xref>: 55.</comment></tp:nomenclature-citation><tp:nomenclature-citation><tp:taxon-name>Omalus potanini</tp:taxon-name><comment> (Semenov-Tian-Shanskij, 1932): <xref ref-type="bibr" rid="B9">Kimsey 1986</xref>: 107 (♂ lectotype designation); <xref ref-type="bibr" rid="B10">Kimsey and Bohart 1991</xref>: 249.</comment></tp:nomenclature-citation></tp:nomenclature-citation-list></tp:nomenclature><tp:treatment-sec sec-type="Material examined"><title>Material examined.</title><p>No material available for this study.</p></tp:treatment-sec><tp:treatment-sec sec-type="Diagnosis"><title>Diagnosis.</title><p>Body fully green-bronzy, with scutellum, metanotum, mesopleuron and lateral sides of the metasoma more or less golden-green. Tegula black, with faint metallic blue reflections. Mesoscutum smooth, polished, with notauli indistinct. Scutellum without flattened fovea on anterior margin; with broad, impunctate median area. Tarsal claw with three teeth. Metasoma oval. Apex of T-III with faint median notch (<xref ref-type="bibr" rid="B30">Semenov-Tian-Shanskij 1932</xref>).</p></tp:treatment-sec><tp:treatment-sec sec-type="Distribution"><title>Distribution.</title><p>China (Liaoning, Sichuan) (<xref ref-type="bibr" rid="B30">Semenov-Tian-Shanskij 1932</xref>; <xref ref-type="bibr" rid="B36">Tsuneki 1953</xref>; <xref ref-type="bibr" rid="B10">Kimsey and Bohart 1991</xref>).</p></tp:treatment-sec><tp:treatment-sec sec-type="Biology"><title>Biology.</title><p>Unknown. Collected in July and August (<xref ref-type="bibr" rid="B30">Semenov-Tian-Shanskij 1932</xref>; <xref ref-type="bibr" rid="B10">Kimsey and Bohart 1991</xref>).</p></tp:treatment-sec><ref-list><ref id="B30"><mixed-citation xmlns:xlink="http://www.w3.org/1999/xlink" xlink:type="simple"><person-group><name name-style="western"><surname>Semenov-Tian-Shanskij</surname><given-names>AP</given-names></name></person-group> (<year>1932</year>) <article-title>Supplementa ad Chrysididarum monographias ab G. Dahlbom (1854), A. Mocsary (1889), R. du Buysson (1896) et H. Bishoff (1913) editas</article-title>. <source>Horae Societatis Entomologicae Rossicae</source><volume>XLII</volume>: <fpage>1</fpage>–<lpage>48</lpage>.</mixed-citation></ref><ref id="B36"><mixed-citation xmlns:xlink="http://www.w3.org/1999/xlink" xlink:type="simple"><person-group><name name-style="western"><surname>Tsuneki</surname><given-names>K</given-names></name></person-group> (<year>1953</year>) <article-title>Chrysididae of Manchuria (Hymenoptera).</article-title><source>Mushi</source><volume>25</volume>(<issue>8</issue>): <fpage>53</fpage>-<lpage>61</lpage>.</mixed-citation></ref><ref id="B9"><mixed-citation xmlns:xlink="http://www.w3.org/1999/xlink" xlink:type="simple"><person-group><name name-style="western"><surname>Kimsey</surname><given-names>LS</given-names></name></person-group> (<year>1986</year>) <article-title>Designation of Chrysidid Lectotypes.</article-title><source>Pan-Pacific Entomologist</source><volume>62</volume>: <fpage>105</fpage>-<lpage>110</lpage>.</mixed-citation></ref><ref id="B10"><mixed-citation xmlns:xlink="http://www.w3.org/1999/xlink" xlink:type="simple"><person-group><name name-style="western"><surname>Kimsey</surname><given-names>LS</given-names></name><name name-style="western"><surname>Bohart</surname><given-names>RM</given-names></name></person-group> (<year>1991</year>) <source>The Chrysidid Wasp of the World.</source><publisher-name>Oxford University Press</publisher-name>, <publisher-loc>New York</publisher-loc>, <lpage>652</lpage> pp.</mixed-citation></ref></ref-list></tp:taxon-treatment>
