# Supplementary material for: The genus Omalus Panzer, 1801 (Hymenoptera, Chrysididae) from China, with descriptions of four new species
Source: Zookeys. 2014 May 8;(407):29–54. doi: 10.3897/zookeys.407.7531 (PMC4042702; doi:10.3897/zookeys.407.7531)
Supplement: XML Treatment for Omalus probiaccinctus [file zookeys.407.7531-treatment7.xml]

<!DOCTYPE tp:taxon-treatment
  PUBLIC "-//TaxonX//DTD Taxonomic Treatment Publishing DTD v0 20100105//EN" "tax-treatment-NSO.dtd">
<tp:taxon-treatment xmlns:tp="http://www.plazi.org/taxpub"><tp:treatment-meta><mixed-citation publication-type="journal"><person-group><name><surname>Wei</surname><given-names>Na-sen</given-names></name><name><surname>Rosa</surname><given-names>Paolo</given-names></name><name><surname>Liu</surname><given-names>Jing-xian</given-names></name><name><surname>Xu</surname><given-names>Zai-fu</given-names></name></person-group><article-title>The genus <italic>Omalus</italic> Panzer, 1801 (Hymenoptera, Chrysididae) from China, with descriptions of four new species</article-title><source>Zookeys</source><day>8</day><month>5</month><year>2014</year><volume>2014</volume><issue>407</issue><fpage>29</fpage><lpage>54</lpage><pub-id pub-id-type="doi">10.3897/zookeys.407.7531</pub-id></mixed-citation></tp:treatment-meta><tp:nomenclature><tp:taxon-name>
                        <tp:taxon-name-part taxon-name-part-type="genus">Omalus</tp:taxon-name-part>
                        <tp:taxon-name-part taxon-name-part-type="species">probiaccinctus</tp:taxon-name-part>
                        <object-id xmlns:xlink="http://www.w3.org/1999/xlink" content-type="zoobank" xlink:type="simple">http://zoobank.org/92EB6218-3545-4859-85C5-3F4DC7ED9B3C</object-id>
                        <object-id xmlns:xlink="http://www.w3.org/1999/xlink" xlink:type="simple">http://species-id.net/wiki/Omalus_probiaccinctus</object-id>
                    </tp:taxon-name><tp:taxon-status xmlns:xlink="http://www.w3.org/1999/xlink" xlink:type="simple">sp. n.</tp:taxon-status><xref ref-type="fig" rid="F11">Plates 11</xref><xref ref-type="fig" rid="F12">, 12</xref></tp:nomenclature><tp:treatment-sec sec-type="Material examined"><title>Material examined.</title><p>Holotype: ♀ (SCAU), Guizhou, Suiyang, Kuankuoshui National Nature Reserve (<named-content xmlns:xlink="http://www.w3.org/1999/xlink" content-type="dwc:verbatimCoordinates" xlink:type="simple">27°55'24"N, 107°11'8"E</named-content>), 4.VI.2010, Jie Zeng, No. SCAU-O0039. Paratype: 1 ♀ (SCAU), Guizhou, Suiyang, Kuankuoshui National Nature Reserve, 4.VI.2010, Jie Zeng, No. SCAU-O0040.</p><!--PageBreak--></tp:treatment-sec><tp:treatment-sec sec-type="Diagnosis"><title>Diagnosis.</title><p><italic><tp:taxon-name>Omalus probiaccinctus</tp:taxon-name></italic> sp. n. is related to <italic><tp:taxon-name>Omalus biaccinctus</tp:taxon-name></italic> based on the similar and peculiar punctures on the mesoscutum, which is unique in the West Palaearctic species. However, <italic><tp:taxon-name>Omalus probiaccinctus</tp:taxon-name></italic> sp. n. can be separated from the latter by having the body mostly metallic greenish-blue (body dark metallic blue or green, black medially on mesoscutum, metanotum, propodeum and metasoma in <italic><tp:taxon-name>Omalus biaccinctus</tp:taxon-name></italic>); tarsal claw with four teeth (three in <italic><tp:taxon-name>Omalus biaccinctus</tp:taxon-name></italic>); apex of T-III with faint median notch (apex of T-III with distinct, deep median notch in <italic><tp:taxon-name>Omalus biaccinctus</tp:taxon-name></italic>).</p></tp:treatment-sec><tp:treatment-sec sec-type="Description"><title>Description.</title><p><italic>Female</italic> (n = 2). Body length 4.8–5.7 mm (<xref ref-type="fig" rid="F11">Plate 11</xref>). Fore wing length 4.1–4.4 mm. MS = 1.1 MOD.</p><fig id="F11" position="float" orientation="portrait"><label>Plate 11.</label><caption><p><italic><tp:taxon-name>Omalus probiaccinctus</tp:taxon-name></italic> sp. n., holotype, female. Habitus lateral.</p></caption><graphic xmlns:xlink="http://www.w3.org/1999/xlink" xlink:href="zookeys-407-029-g011.jpg" position="float" orientation="portrait" xlink:type="simple"/></fig><p><italic>Head</italic>. Face with large round, dense (0–0.5 PD), and shallow punctures (<xref ref-type="fig" rid="F12">Plate 12A</xref>). Scapal basin deep, glabrous, with weak and transverse striae (<xref ref-type="fig" rid="F12">Plate 12A</xref>). Ocellar triangle isosceles. Postocellar line absent (<xref ref-type="fig" rid="F12">Plate 12B</xref>). Gena with fine, oblique wrinkles.</p><fig id="F12" position="float" orientation="portrait"><label>Plate 12.</label><caption><p><italic><tp:taxon-name>Omalus probiaccinctus</tp:taxon-name></italic> sp. n., holotype, female. <bold>A</bold> Head anterior <bold>B</bold> Head and pronotum dorsal <bold>C</bold> Mesopleuron and metapleuron lateral <bold>D</bold> Mesoscutum, scutellum, metanotum and propodeum dorsal <bold>E</bold> Metasoma dorsal <bold>F</bold> Apex of T-III dorsal.</p></caption><graphic xmlns:xlink="http://www.w3.org/1999/xlink" xlink:href="zookeys-407-029-g012.jpg" position="float" orientation="portrait" xlink:type="simple"/></fig><!--PageBreak--><p><italic>Mesosoma</italic>. Pronotum with fine, scattered (&gt; 2 PD) punctures medially; with small, deep pits on anterior margin; with large and dense (0–0.5 PD) punctures laterally (<xref ref-type="fig" rid="F12">Plate 12B</xref>). Mesoscutum transversally rugulose, with fine, sparse punctures evenly scattered (<xref ref-type="fig" rid="F12">Plate 12D</xref>); notauli distinct, deep, complete; notaulic pit elongate; parapsidal lines distinct, shallower than notauli (<xref ref-type="fig" rid="F12">Plate 12D</xref>). Scutellum without flattened fovea on anterior margin; with broad, almost impunctate median area extend along its length, slightly convergent posteriorly (<xref ref-type="fig" rid="F12">Plate 12D</xref>); posterior margin of scutellum with numerous fine, short, longitudinal striae; with large, round, dense (0–0.5 PD) punctures laterally, becoming larger, deeper towards alar foveae (<xref ref-type="fig" rid="F12">Plate 12D</xref>). Mesopleuron with very weak striae between punctures (<xref ref-type="fig" rid="F12">Plate 12C</xref>). Metanotum evenly round, with large, deep, areolate-reticulate punctures (<xref ref-type="fig" rid="F12">Plate 12D</xref>). Propodeum with lateral margin concave before propodeal angle; propodeal angle distinct, pointing posterolaterally (<xref ref-type="fig" rid="F12">Plate 12D</xref>). Tarsal claw with four teeth.</p><p><italic>Metasoma</italic>. Distinctly elongate, L/W = 2/1, with T-III slightly constrict laterally towards the apex (<xref ref-type="fig" rid="F12">Plate 12E</xref>). T-I and T-II almost impunctate dorsally, with fine, scattered punctures laterally. T-III with slightly denser punctures than those on T-II (<xref ref-type="fig" rid="F12">Plate 12E</xref>); apex of T-III with narrow (1/5 MOD), brownish rim, with faint median notch (<xref ref-type="fig" rid="F12">Plate 12F</xref>).</p><!--PageBreak--><p><italic>Colouration</italic>. Head and mesosoma metallic greenish-blue, with purple reflections. Antenna black, with scape and pedicel metallic green. Tegula metallic greenish-blue, with apex brown. Leg metallic greenish-blue, with tarsus brown. Metasoma metallic greenish-blue, with purple reflections.</p><p><italic>Male</italic>. Unknown.</p></tp:treatment-sec><tp:treatment-sec sec-type="Distribution"><title>Distribution.</title><p>China (Guizhou).</p></tp:treatment-sec><tp:treatment-sec sec-type="Biology"><title>Biology.</title><p>Unknown. Collected in June.</p></tp:treatment-sec><tp:treatment-sec sec-type="Etymology"><title>Etymology.</title><p>The name <italic>probiaccinctus</italic> is derived from the Latin preposition <italic>pro</italic>- and the chrysidid name <italic>biaccinctus</italic>.</p></tp:treatment-sec></tp:taxon-treatment>
