# Supplementary material for: The genus Omalus Panzer, 1801 (Hymenoptera, Chrysididae) from China, with descriptions of four new species
Source: Zookeys. 2014 May 8;(407):29–54. doi: 10.3897/zookeys.407.7531 (PMC4042702; doi:10.3897/zookeys.407.7531)
Supplement: XML Treatment for Omalus pseudoimbecillus [file zookeys.407.7531-treatment8.xml]

<!DOCTYPE tp:taxon-treatment
  PUBLIC "-//TaxonX//DTD Taxonomic Treatment Publishing DTD v0 20100105//EN" "tax-treatment-NSO.dtd">
<tp:taxon-treatment xmlns:tp="http://www.plazi.org/taxpub"><tp:treatment-meta><mixed-citation publication-type="journal"><person-group><name><surname>Wei</surname><given-names>Na-sen</given-names></name><name><surname>Rosa</surname><given-names>Paolo</given-names></name><name><surname>Liu</surname><given-names>Jing-xian</given-names></name><name><surname>Xu</surname><given-names>Zai-fu</given-names></name></person-group><article-title>The genus <italic>Omalus</italic> Panzer, 1801 (Hymenoptera, Chrysididae) from China, with descriptions of four new species</article-title><source>Zookeys</source><day>8</day><month>5</month><year>2014</year><volume>2014</volume><issue>407</issue><fpage>29</fpage><lpage>54</lpage><pub-id pub-id-type="doi">10.3897/zookeys.407.7531</pub-id></mixed-citation></tp:treatment-meta><tp:nomenclature><tp:taxon-name>
                        <tp:taxon-name-part taxon-name-part-type="genus">Omalus</tp:taxon-name-part>
                        <tp:taxon-name-part taxon-name-part-type="species">pseudoimbecillus</tp:taxon-name-part>
                        <object-id xmlns:xlink="http://www.w3.org/1999/xlink" content-type="zoobank" xlink:type="simple">http://zoobank.org/A2DABE4B-2BEF-4E28-8DD1-29D9D911A910</object-id>
                        <object-id xmlns:xlink="http://www.w3.org/1999/xlink" xlink:type="simple">http://species-id.net/wiki/Omalus_pseudoimbecillus</object-id>
                    </tp:taxon-name><tp:taxon-status xmlns:xlink="http://www.w3.org/1999/xlink" xlink:type="simple">sp. n.</tp:taxon-status><xref ref-type="fig" rid="F13">Plates 13</xref><xref ref-type="fig" rid="F14">, 14</xref></tp:nomenclature><tp:treatment-sec sec-type="Material examined"><title>Material examined.</title><p>Holotype: ♀ (SCAU), Yunnan, Yimen, Longquan Park (<named-content xmlns:xlink="http://www.w3.org/1999/xlink" content-type="dwc:verbatimCoordinates" xlink:type="simple">24°40'5"N, 102°9'2"E</named-content>), 12.II.2005, He-sheng Wang, No. SCAU-O0041. Paratypes: 1 ♀ (SCAU), Yunnan, Yunlong, Tianchi National Nature Reserve (<named-content xmlns:xlink="http://www.w3.org/1999/xlink" content-type="dwc:verbatimCoordinates" xlink:type="simple">25°52'4"N, 99°17'25"E</named-content>), 21.VIII.2003, Peng Wang, No. SCAU-O0042; 1 ♀ (SCAU), Yunnan, Jingdong, Jingping (<named-content xmlns:xlink="http://www.w3.org/1999/xlink" content-type="dwc:verbatimCoordinates" xlink:type="simple">24°27'14"N, 100°50'4"E</named-content>), 28.IV.2005, He-sheng Wang, No. SCAU-O0043.</p><!--PageBreak--></tp:treatment-sec><tp:treatment-sec sec-type="Diagnosis"><title>Diagnosis.</title><p><italic><tp:taxon-name>Omalus pseudoimbecillus</tp:taxon-name></italic> sp. n. is similar to <italic><tp:taxon-name>Omalus imbecillus</tp:taxon-name></italic> based on the colouration, polished mesoscutum, and oval metasoma. However, it can be distinguished from the latter by having the tegula transparent brownish, with faint metallic reflections anteriorly (fully metallic blue in <italic><tp:taxon-name>Omalus imbecillus</tp:taxon-name></italic>); mesopleuron with striae between punctures (without striae in <italic><tp:taxon-name>Omalus imbecillus</tp:taxon-name></italic>); propodeal angle distinct and stout (indistinct in <italic><tp:taxon-name>Omalus imbecillus</tp:taxon-name></italic>).</p><!--PageBreak--></tp:treatment-sec><tp:treatment-sec sec-type="Description"><title>Description.</title><p><italic>Female</italic> (n = 3). Body length 3.9–4.4 mm (<xref ref-type="fig" rid="F13">Plate 13</xref>). Fore wing length 3.3–3.6 mm. MS = 1.4 MOD.</p><fig id="F13" position="float" orientation="portrait"><label>Plate 13.</label><caption><p><italic><tp:taxon-name>Omalus pseudoimbecillus</tp:taxon-name></italic> sp. n., holotype, female. Habitus lateral.</p></caption><graphic xmlns:xlink="http://www.w3.org/1999/xlink" xlink:href="zookeys-407-029-g013.jpg" position="float" orientation="portrait" xlink:type="simple"/></fig><p><italic>Head</italic>. Face with large, round, dense (0–0.5 PD), shallow punctures (<xref ref-type="fig" rid="F14">Plate 14A</xref>). Scapal basin deep, smooth, glabrous (<xref ref-type="fig" rid="F14">Plate 14A</xref>). Ocellar triangle isosceles. Postocellar line absent (<xref ref-type="fig" rid="F14">Plate 14B</xref>). Gena with oblique wrinkles.</p><fig id="F14" position="float" orientation="portrait"><label>Plate 14.</label><caption><p><italic><tp:taxon-name>Omalus pseudoimbecillus</tp:taxon-name></italic> sp. n., holotype, female. <bold>A</bold> Head anterior <bold>B</bold> Head and pronotum dorsal <bold>C</bold> Mesopleuron and metapleuron lateral <bold>D</bold> Mesoscutum, scutellum, metanotum and propodeum dorsal <bold>E</bold> Metasoma dorsal <bold>F</bold> Apex of T-III dorsal.</p></caption><graphic xmlns:xlink="http://www.w3.org/1999/xlink" xlink:href="zookeys-407-029-g014.jpg" position="float" orientation="portrait" xlink:type="simple"/></fig><p><italic>Mesosoma</italic>. Pronotum almost impunctate medially, with small, deep pits on anterior margin; with large, dense (0–0.5 PD) punctures laterally (<xref ref-type="fig" rid="F14">Plate 14B</xref>). Mesoscutum polished, almost impunctate (<xref ref-type="fig" rid="F14">Plate 14D</xref>); notauli indistinct but complete, impressed as fine lines, with notaulic pit round and short; parapsidal lines indistinct (<xref ref-type="fig" rid="F14">Plate 14D</xref>). Scutellum with two flattened, semi-elliptical foveae on anterior margin (<xref ref-type="fig" rid="F14">Plate 14D</xref>); with broad, impunctate median area extending along its length (<xref ref-type="fig" rid="F14">Plate 14D</xref>); areolate-punctate laterally, becoming deeper, larger towards alar foveae (<xref ref-type="fig" rid="F14">Plate 14D</xref>). Mesopleuron with striae between punctures (<xref ref-type="fig" rid="F14">Plate 14C</xref>). Metanotum gibbous, with large, deep, areolate-reticulate punctate (<xref ref-type="fig" rid="F14">Plate 14D</xref>). Propodeum with lateral margin concave before propodeal angle; propodeal angle distinct, stout, pointing posterolaterally. Tarsal claw with three teeth.</p><p><italic>Metasoma</italic>. Oval (<xref ref-type="fig" rid="F14">Plate 14E</xref>), L/W = 15/11. T-I and T-II almost impunctate dorsally, with fine, scattered punctures laterally. T-III with fine, denser punctures than those on T-II (<xref ref-type="fig" rid="F14">Plate 14E</xref>); apex of T-III with narrow (1/3 MOD), testaceous semi-transparent rim, without median notch (<xref ref-type="fig" rid="F14">Plate 14F</xref>).</p><p><italic>Colouration</italic>. Face metallic blue. Vertex and mesosoma purple, with mesoscutum blackish, and mesopleuron metallic bluish-green or green. Antenna black, with scape and pedicel metallic green. Tegula transparent brownish, with faint metallic reflections anteriorly. Leg metallic greenish-blue, with tarsus testaceous. Metasoma blackish-purple, with metallic blue reflections.</p><p><italic>Male</italic>. Unknown.</p></tp:treatment-sec><tp:treatment-sec sec-type="Distribution"><title>Distribution.</title><p>China (Yunnan).</p></tp:treatment-sec><tp:treatment-sec sec-type="Biology"><title>Biology.</title><p>Unknown. Collected in February, April, and August.</p></tp:treatment-sec><tp:treatment-sec sec-type="Etymology"><title>Etymology.</title><p>The name <italic>pseudoimbecillus</italic> is derived from the Greek word psèydos (false) and the chrysidid name <italic>imbecillus</italic>. This name points to the morphological similarity between the two species.</p></tp:treatment-sec></tp:taxon-treatment>
