# Supplementary material for: The genus Omalus Panzer, 1801 (Hymenoptera, Chrysididae) from China, with descriptions of four new species
Source: Zookeys. 2014 May 8;(407):29–54. doi: 10.3897/zookeys.407.7531 (PMC4042702; doi:10.3897/zookeys.407.7531)
Supplement: XML Treatment for Omalus tibetanus [file zookeys.407.7531-treatment9.xml]

<!DOCTYPE tp:taxon-treatment
  PUBLIC "-//TaxonX//DTD Taxonomic Treatment Publishing DTD v0 20100105//EN" "tax-treatment-NSO.dtd">
<tp:taxon-treatment xmlns:tp="http://www.plazi.org/taxpub"><tp:treatment-meta><mixed-citation publication-type="journal"><person-group><name><surname>Wei</surname><given-names>Na-sen</given-names></name><name><surname>Rosa</surname><given-names>Paolo</given-names></name><name><surname>Liu</surname><given-names>Jing-xian</given-names></name><name><surname>Xu</surname><given-names>Zai-fu</given-names></name></person-group><article-title>The genus <italic>Omalus</italic> Panzer, 1801 (Hymenoptera, Chrysididae) from China, with descriptions of four new species</article-title><source>Zookeys</source><day>8</day><month>5</month><year>2014</year><volume>2014</volume><issue>407</issue><fpage>29</fpage><lpage>54</lpage><pub-id pub-id-type="doi">10.3897/zookeys.407.7531</pub-id></mixed-citation></tp:treatment-meta><tp:nomenclature><tp:taxon-name>
                        <tp:taxon-name-part taxon-name-part-type="genus">Omalus</tp:taxon-name-part>
                        <tp:taxon-name-part taxon-name-part-type="species">tibetanus</tp:taxon-name-part>
                        <object-id xmlns:xlink="http://www.w3.org/1999/xlink" content-type="zoobank" xlink:type="simple">http://zoobank.org/2DAB6611-C754-4092-8976-62D51990A738</object-id>
                        <object-id xmlns:xlink="http://www.w3.org/1999/xlink" xlink:type="simple">http://species-id.net/wiki/Omalus_tibetanus</object-id>
                    </tp:taxon-name><tp:taxon-status xmlns:xlink="http://www.w3.org/1999/xlink" xlink:type="simple">sp. n.</tp:taxon-status><xref ref-type="fig" rid="F15">Plates 15</xref><xref ref-type="fig" rid="F16">, 16</xref></tp:nomenclature><tp:treatment-sec sec-type="Material examined"><title>Material examined.</title><p>Holotype: ♀ (SCAU), Tibet, Chayu, Cibagou (<named-content xmlns:xlink="http://www.w3.org/1999/xlink" content-type="dwc:verbatimCoordinates" xlink:type="simple">28°55'0.59"N, 97°27'2.22"E</named-content>), 3200 m, 22.VI.2009, Jiang-li Tan, No. 200902083.</p></tp:treatment-sec><tp:treatment-sec sec-type="Diagnosis"><title>Diagnosis.</title><!--PageBreak--><p><italic><tp:taxon-name>Omalus tibetanus</tp:taxon-name></italic> sp. n. is related to <italic><tp:taxon-name>Omalus probiaccinctus</tp:taxon-name></italic> sp. n. based on the distinctly elongate metasoma; to <italic><tp:taxon-name>Omalus berezovskii</tp:taxon-name></italic> Semenov-Tian-Shanskij based on the deep notauli. However, <italic><tp:taxon-name>Omalus tibetanus</tp:taxon-name></italic> sp. n. can be distinguished from them by the combination of the following characters: mesoscutum polished (transversally rugulose in <italic><tp:taxon-name>Omalus probiaccinctus</tp:taxon-name></italic> sp. n.); T-III median notch shallowly indented (median notch deeply V-shaped in <italic><tp:taxon-name>Omalus berezovskii</tp:taxon-name></italic>, slightly in <italic><tp:taxon-name>Omalus probiaccinctus</tp:taxon-name></italic> sp. n.); metasoma distinctly elongate (pear-shaped in <italic><tp:taxon-name>Omalus berezovskii</tp:taxon-name></italic>).</p></tp:treatment-sec><tp:treatment-sec sec-type="Description"><title>Description.</title><p><italic>Female</italic>. Body length 4.5 mm (<xref ref-type="fig" rid="F15">Plate 15</xref>). Forewing length 3.9 mm. POL: OOL: OCL = 2.0: 2.7: 2.5. MS = 0.9 MOD.</p><fig id="F15" position="float" orientation="portrait"><label>Plate 15.</label><caption><p><italic><tp:taxon-name>Omalus tibetanus</tp:taxon-name></italic> sp. n., holotype, female. Habitus lateral.</p></caption><graphic xmlns:xlink="http://www.w3.org/1999/xlink" xlink:href="zookeys-407-029-g015.jpg" position="float" orientation="portrait" xlink:type="simple"/></fig><p><italic>Head</italic>. Face with large, round, dense (0–0.5 PD), shallow punctures (<xref ref-type="fig" rid="F16">Plate 16A</xref>). Scapal basin deep, with upper half smooth, glabrous; lower half weakly and obliquely striae laterally (<xref ref-type="fig" rid="F16">Plate 16A</xref>). Ocellar triangle isosceles. Postocellar line absent (<xref ref-type="fig" rid="F16">Plate 16B</xref>). Gena with oblique wrinkles.</p><fig id="F16" position="float" orientation="portrait"><label>Plate 16.</label><caption><p><italic><tp:taxon-name>Omalus tibetanus</tp:taxon-name></italic> sp. n., holotype, female. <bold>A</bold> Head anterior <bold>B</bold> Head and pronotum dorsal <bold>C</bold> Mesopleuron and metapleuron lateral <bold>D</bold> Mesoscutum, scutellum, metanotum and propodeum dorsal <bold>E</bold> Metasoma dorsal <bold>F</bold> Apex of T-III dorsal.</p></caption><graphic xmlns:xlink="http://www.w3.org/1999/xlink" xlink:href="zookeys-407-029-g016.jpg" position="float" orientation="portrait" xlink:type="simple"/></fig><!--PageBreak--><p><italic>Mesosoma</italic>. Pronotum almost impunctate medially (<xref ref-type="fig" rid="F16">Plate 16B</xref>); with small, deep pits on anterior margin; with large, dense (0–0.5 PD) punctures laterally (<xref ref-type="fig" rid="F16">Plate 16B</xref>). Mesoscutum polished, almost impunctate (<xref ref-type="fig" rid="F16">Plate 16D</xref>); notauli distinct, deep, complete; notaulic pit elongate; parapsidal line shallower than notauli (<xref ref-type="fig" rid="F16">Plate 16D</xref>). Scutellum without flattened fovea on anterior margin; with broad, impunctate median area extending along its full length (<xref ref-type="fig" rid="F16">Plate 16D</xref>); shallowly areolate punctate laterally, becoming deeper, larger towards alar foveae (<xref ref-type="fig" rid="F16">Plate 16D</xref>). Mesopleuron without striae between punctures (<xref ref-type="fig" rid="F16">Plate 16C</xref>). Metanotum evenly round, large, deep, areolate-punctate (<xref ref-type="fig" rid="F16">Plate 16D</xref>). Propodeum with lateral margin concave before propodeal angle; propodeal angle distinct, long, pointing posterolaterally (<xref ref-type="fig" rid="F16">Plate 16D</xref>). Tarsal claw with three teeth.</p><p><italic>Metasoma</italic>. Distinctly elongate, L/W = 13/9, with T-III slightly constrict laterally towards the apex (<xref ref-type="fig" rid="F16">Plate 16E</xref>). T-I and T-II almost impunctate. T-III with fine, scattered punctures (<xref ref-type="fig" rid="F16">Plate 16E</xref>); apex of T-III with narrow (1/2 MOD), testaceous transparent rim, with median notch shallowly indented (<xref ref-type="fig" rid="F16">Plate 16F</xref>).</p><!--PageBreak--><p><italic>Colouration</italic>. Face metallic green, with some yellowish and violet tints on lower face between antennal socket. Vertex metallic blue, with purple laterally near the eye. Antenna black, with scape and pedicel metallic green. Mesosoma metallic bluish-green. Tegula metallic bluish-green, with apex blackish-brown. Leg metallic greenish-blue, with tarsus brown. Metasoma metallic blue, with purple reflections.</p><p><italic>Male</italic>. Unknown.</p></tp:treatment-sec><tp:treatment-sec sec-type="Distribution"><title>Distribution.</title><p>China (Tibet).</p></tp:treatment-sec><tp:treatment-sec sec-type="Biology"><title>Biology.</title><p>Unknown. Collected in June.</p></tp:treatment-sec><tp:treatment-sec sec-type="Etymology"><title>Etymology.</title><p>The species is named after the type locality.</p></tp:treatment-sec></tp:taxon-treatment>
